# Supplementary material for: Soybean Viromes in the Republic of Korea Revealed by RT-PCR and Next-Generation Sequencing
Source: Microorganisms. 2020 Nov 12;8(11):1777. doi: 10.3390/microorganisms8111777 (PMC7698195; doi:10.3390/microorganisms8111777)
Supplement: Supplementary file 1 [file microorganisms-08-01777-s001.zip › Table S1.xlsx]

## Sheet: Sheet1
Table S1. Information of individual soybean samples and RT-PCR results using five virus-specific primers.
Detailed information of soybean leaf samples used for RT-PCR and RNA-seq.
Using virus specific primers for five viruses such as SMV, SYMMV, SYCMV, PeMoV, and PSV, virus infection of collected samples was examined.
1 and 0 indicate virus infection and non-infection, respectively.
Single and pooled indicate single sample and pooled samples, respectively, used for RNA-seq.
Collection No.	Date (YearMonthDate)	RNA	Province	SMV	SYMMV	SYCMV	PeM1V	PSV	No. of infected viruses	RNA-seq
3659	160725	Soybean-62	Gangwon	1	1	0	1	0	3	Single
3876	160726	Soybean-106	Gyeonggi	1	1	1	0	0	3	Single
3309	160726	Soybean-92	Gyeongbuk	1	1	1	1	0	4	Single
3655	160728	Soybean-139	Chungbuk	1	1	1	0	1	4	Single
2024	160725	Soybean-19	Gangwon	1	0	0	0	0	1	Pooled
2100	160725	Soybean-20	Gangwon	1	0	0	0	0	1	Pooled
2126	160725	Soybean-21	Gangwon	1	0	0	0	0	1	Pooled
2351	160725	Soybean-23	Gangwon	1	1	0	0	0	2	Pooled
2355	160725	Soybean-24	Gangwon	1	1	0	0	0	2	Pooled
2373	160725	Soybean-25	Gangwon	1	1	0	0	0	2	Pooled
2602	160725	Soybean-26	Gangwon	1	1	0	0	0	2	Pooled
2695	160725	Soybean-27	Gangwon	1	0	0	0	0	1	Pooled
2819	160725	Soybean-28	Gangwon	1	0	0	0	0	1	Pooled
2821	160725	Soybean-29	Gangwon	1	1	0	0	0	2	Pooled
2937	160725	Soybean-30	Gangwon	1	0	0	0	0	1	Pooled
2981	160725	Soybean-31	Gangwon	1	0	0	0	0	1	Pooled
3060	160725	Soybean-32	Gangwon	1	0	0	0	0	1	Pooled
3063	160725	Soybean-35	Gangwon	1	1	0	0	0	2	Pooled
3065	160725	Soybean-36	Gangwon	1	1	0	0	0	2	Pooled
3068	160725	Soybean-38	Gangwon	1	1	0	0	0	2	Pooled
3071	160725	Soybean-39	Gangwon	1	1	0	0	0	2	Pooled
3274	160725	Soybean-40	Gangwon	1	1	0	0	0	2	Pooled
3278	160725	Soybean-41	Gangwon	1	1	0	0	0	2	Pooled
3290	160725	Soybean-42	Gangwon	1	1	0	0	0	2	Pooled
3291	160725	Soybean-43	Gangwon	1	1	0	0	0	2	Pooled
3307	160725	Soybean-48	Gangwon	1	0	0	0	0	1	Pooled
3311	160725	Soybean-49	Gangwon	1	1	0	0	0	2	Pooled
3413	160725	Soybean-50	Gangwon	1	0	0	0	0	1	Pooled
3414	160725	Soybean-51	Gangwon	1	0	0	0	0	1	Pooled
3437	160725	Soybean-52	Gangwon	1	0	0	0	0	1	Pooled
3447	160725	Soybean-54	Gangwon	1	0	0	0	0	1	Pooled
3523	160725	Soybean-56	Gangwon	1	1	0	0	0	2	Pooled
3535	160725	Soybean-58	Gangwon	1	1	0	0	0	2	Pooled
3536	160725	Soybean-59	Gangwon	1	0	0	1	0	2	Pooled
3660	160725	Soybean-63	Gangwon	1	0	0	1	0	2	Pooled
3661	160725	Soybean-64	Gangwon	1	0	0	1	0	2	Pooled
3764	160725	Soybean-65	Gangwon	1	0	0	1	0	2	Pooled
3778	160725	Soybean-66	Gangwon	1	0	0	1	0	2	Pooled
3872	160725	Soybean-67	Gangwon	1	0	0	0	0	1	Pooled
2033	160726	Soybean-70	Gyeonggi	1	0	0	0	0	1	Pooled
2516	160726	Soybean-77	Gyeonggi	1	0	0	0	0	1	Pooled
2816	160726	Soybean-80	Gyeonggi	1	0	0	0	0	1	Pooled
2918	160726	Soybean-81	Gyeonggi	1	0	0	0	0	1	Pooled
2985	160726	Soybean-82	Gyeonggi	1	0	1	0	0	2	Pooled
3272	160726	Soybean-86	Gyeonggi	1	1	0	0	0	2	Pooled
3282	160726	Soybean-87	Gyeonggi	1	1	0	0	0	2	Pooled
3289	160726	Soybean-88	Gyeonggi	1	1	0	0	1	3	Pooled
3292	160726	Soybean-89	Gyeonggi	1	1	0	0	0	2	Pooled
3294	160726	Soybean-90	Gyeonggi	1	1	0	0	0	2	Pooled
3304	160726	Soybean-91	Gyeonggi	1	1	0	0	0	2	Pooled
3438	160726	Soybean-93	Gyeonggi	1	1	1	0	0	3	Pooled
3779	160726	Soybean-104	Gyeonggi	1	1	1	0	0	3	Pooled
3873	160726	Soybean-105	Gyeonggi	1	1	0	0	0	2	Pooled
2201	160721	Soybean-14	Gyeongnam	1	0	0	0	0	1	Pooled
2513	160721	Soybean-15	Gyeongnam	1	0	0	0	0	1	Pooled
2670	160721	Soybean-16	Gyeongnam	1	0	0	1	0	2	Pooled
2725	160721	Soybean-17	Gyeongnam	1	0	0	0	0	1	Pooled
2942	160721	Soybean-18	Gyeongnam	1	0	0	0	0	1	Pooled
3058	160816	Soybean-186	Gyeongnam	0	1	0	0	0	1	Pooled
3088	160816	Soybean-187	Gyeongnam	0	1	0	0	0	1	Pooled
3283	160816	Soybean-190	Gyeongnam	0	1	1	0	0	2	Pooled
3288	160816	Soybean-191	Gyeongnam	0	1	0	0	0	1	Pooled
3401	160816	Soybean-192	Gyeongnam	0	1	1	0	0	2	Pooled
3524	160816	Soybean-193	Gyeongnam	0	1	0	0	0	1	Pooled
3528	160816	Soybean-194	Gyeongnam	0	1	0	0	0	1	Pooled
3529	160816	Soybean-195	Gyeongnam	0	1	0	0	0	1	Pooled
3532	160816	Soybean-197	Gyeongnam	1	1	0	0	0	2	Pooled
3637	160816	Soybean-198	Gyeongnam	0	1	1	0	0	2	Pooled
3640	160816	Soybean-199	Gyeongnam	1	1	0	0	0	2	Pooled
3641	160816	Soybean-200	Gyeongnam	0	1	1	0	0	2	Pooled
3642	160816	Soybean-201	Gyeongnam	0	1	1	0	0	2	Pooled
3653	160816	Soybean-202	Gyeongnam	0	1	1	0	0	2	Pooled
3654	160816	Soybean-203	Gyeongnam	0	1	1	0	0	2	Pooled
3656	160816	Soybean-204	Gyeongnam	0	1	1	0	0	2	Pooled
3663	160816	Soybean-205	Gyeongnam	0	1	1	0	0	2	Pooled
3691	160816	Soybean-206	Gyeongnam	0	1	1	0	0	2	Pooled
3693	160816	Soybean-207	Gyeongnam	0	1	1	0	0	2	Pooled
3709	160816	Soybean-208	Gyeongnam	0	1	1	0	0	2	Pooled
3752	160816	Soybean-209	Gyeongnam	1	1	0	0	0	2	Pooled
3777	160816	Soybean-210	Gyeongnam	1	1	1	0	0	3	Pooled
3883	160816	Soybean-211	Gyeongnam	0	1	0	0	0	1	Pooled
2001	160627	Soybean-1	Gyeongbuk	1	1	1	0	0	3	Pooled
2030	160627	Soybean-2	Gyeongbuk	0	1	0	0	0	1	Pooled
2273	160628	Soybean-10	Gyeongbuk	1	1	0	0	0	2	Pooled
2431	160627	Soybean-4	Gyeongbuk	1	1	0	0	0	2	Pooled
2446	160627	Soybean-5	Gyeongbuk	1	1	0	0	0	2	Pooled
2533	160628	Soybean-11	Gyeongbuk	0	1	1	0	0	2	Pooled
2563	160627	Soybean-6	Gyeongbuk	1	1	1	0	0	3	Pooled
2569	160628	Soybean-12	Gyeongbuk	1	1	0	0	0	2	Pooled
2617	160627	Soybean-7	Gyeongbuk	1	1	0	0	0	2	Pooled
2643	160627	Soybean-8	Gyeongbuk	1	1	1	0	0	3	Pooled
2708	160627	Soybean-9	Gyeongbuk	1	1	0	0	0	2	Pooled
2723	160628	Soybean-13	Gyeongbuk	1	1	0	0	0	2	Pooled
3062	160725	Soybean-34	Gyeongbuk	1	1	0	1	0	3	Pooled
3067	160725	Soybean-68	Gyeongbuk	0	0	0	0	0	0	Pooled
3067	160725	Soybean-37	Gyeongbuk	1	1	0	0	0	2	Pooled
3301	160725	Soybean-46	Gyeongbuk	1	1	0	0	0	2	Pooled
3302	160725	Soybean-47	Gyeongbuk	1	0	0	0	0	1	Pooled
3441	160725	Soybean-53	Gyeongbuk	1	0	0	0	0	1	Pooled
3450	160726	Soybean-94	Gyeongbuk	1	1	0	0	0	2	Pooled
3516	160725	Soybean-69	Gyeongbuk	0	0	0	0	0	0	Pooled
3516	160725	Soybean-55	Gyeongbuk	1	0	0	0	0	1	Pooled
3518	160726	Soybean-96	Gyeongbuk	1	1	0	0	0	2	Pooled
3519	160726	Soybean-97	Gyeongbuk	1	1	0	1	0	3	Pooled
3525	160725	Soybean-57	Gyeongbuk	1	0	0	0	0	1	Pooled
3533	160726	Soybean-98	Gyeongbuk	1	1	0	0	0	2	Pooled
3538	160726	Soybean-100	Gyeongbuk	1	1	1	0	0	3	Pooled
3539	160725	Soybean-60	Gyeongbuk	1	0	0	0	0	1	Pooled
3540	160726	Soybean-101	Gyeongbuk	1	1	0	0	0	2	Pooled
3638	160725	Soybean-61	Gyeongbuk	1	0	0	1	0	2	Pooled
3879	160726	Soybean-108	Gyeongbuk	1	1	1	0	0	3	Pooled
3880	160726	Soybean-109	Gyeongbuk	1	1	0	0	0	2	Pooled
2038	160729	Soybean-152	Jeonnam	1	1	1	0	0	3	Pooled
2358	160729	Soybean-154	Jeonnam	1	1	1	0	0	3	Pooled
2412	160729	Soybean-155	Jeonnam	1	1	0	0	0	2	Pooled
2620	160729	Soybean-156	Jeonnam	1	1	1	0	0	3	Pooled
2696	160729	Soybean-157	Jeonnam	1	1	1	0	0	3	Pooled
3280	160729	Soybean-161	Jeonnam	0	1	0	0	0	1	Pooled
3286	160729	Soybean-163	Jeonnam	0	1	0	0	0	1	Pooled
3402	160729	Soybean-166	Jeonnam	0	1	0	0	0	1	Pooled
3443	160729	Soybean-169	Jeonnam	1	1	1	0	0	3	Pooled
3448	160729	Soybean-170	Jeonnam	0	1	0	0	0	1	Pooled
3635	160729	Soybean-174	Jeonnam	1	1	0	0	0	2	Pooled
3762	160729	Soybean-178	Jeonnam	0	1	1	0	0	2	Pooled
3771	160729	Soybean-181	Jeonnam	0	1	1	0	0	2	Pooled
3984	160729	Soybean-185	Jeonnam	1	1	0	1	0	3	Pooled
2025	160729	Soybean-151	Jeonbuk	1	1	0	0	0	2	Pooled
2186	160729	Soybean-153	Jeonbuk	1	1	0	0	0	2	Pooled
2823	160729	Soybean-158	Jeonbuk	0	1	0	0	0	1	Pooled
3281	160729	Soybean-162	Jeonbuk	0	1	0	0	0	1	Pooled
3409	160729	Soybean-167	Jeonbuk	0	1	1	0	0	2	Pooled
3411	160729	Soybean-168	Jeonbuk	0	1	0	0	0	1	Pooled
3517	160729	Soybean-171	Jeonbuk	0	1	0	0	0	1	Pooled
3646	160729	Soybean-175	Jeonbuk	0	1	1	0	0	2	Pooled
3657	160729	Soybean-176	Jeonbuk	0	1	0	0	0	1	Pooled
3658	160729	Soybean-177	Jeonbuk	0	1	0	0	0	1	Pooled
3763	160729	Soybean-179	Jeonbuk	0	1	1	0	0	2	Pooled
3768	160729	Soybean-180	Jeonbuk	0	1	1	0	0	2	Pooled
3773	160729	Soybean-182	Jeonbuk	0	1	1	1	0	3	Pooled
3780	160729	Soybean-183	Jeonbuk	0	1	1	0	0	2	Pooled
3875	160729	Soybean-184	Jeonbuk	0	1	0	0	0	1	Pooled
2363	160728	Soybean-114	Chungnam	0	1	1	1	0	3	Pooled
3072	160728	Soybean-122	Chungnam	0	1	1	0	0	2	Pooled
3073	160728	Soybean-123	Chungnam	0	1	1	0	0	2	Pooled
3277	160728	Soybean-126	Chungnam	1	1	1	0	0	3	Pooled
3284	160728	Soybean-127	Chungnam	0	1	1	0	0	2	Pooled
3287	160728	Soybean-128	Chungnam	0	1	1	0	0	2	Pooled
3306	160728	Soybean-129	Chungnam	1	1	1	0	0	3	Pooled
3308	160728	Soybean-130	Chungnam	0	1	1	0	0	2	Pooled
3647	160728	Soybean-138	Chungnam	1	1	1	0	0	3	Pooled
3751	160728	Soybean-140	Chungnam	1	1	1	0	0	3	Pooled
3761	160728	Soybean-142	Chungnam	1	1	1	0	0	3	Pooled
3772	160728	Soybean-143	Chungnam	1	1	1	0	0	3	Pooled
3774	160728	Soybean-144	Chungnam	1	1	1	0	0	3	Pooled
3878	160728	Soybean-147	Chungnam	1	1	1	0	0	3	Pooled
3998	160728	Soybean-150	Chungnam	1	1	1	0	0	3	Pooled
2045	160728	Soybean-111	Chungbuk	0	1	0	0	0	1	Pooled
2128	160728	Soybean-112	Chungbuk	0	1	1	0	0	2	Pooled
2236	160728	Soybean-113	Chungbuk	0	1	1	0	0	2	Pooled
2657	160728	Soybean-116	Chungbuk	0	1	1	0	0	2	Pooled
2939	160728	Soybean-118	Chungbuk	0	1	1	0	0	2	Pooled
3076	160728	Soybean-124	Chungbuk	0	0	0	0	0	0	Pooled
3276	160728	Soybean-125	Chungbuk	1	1	1	0	0	3	Pooled
3310	160728	Soybean-131	Chungbuk	0	1	1	1	0	3	Pooled
3515	160728	Soybean-133	Chungbuk	0	1	1	0	0	2	Pooled
3520	160728	Soybean-134	Chungbuk	0	1	1	1	0	3	Pooled
3522	160728	Soybean-135	Chungbuk	0	1	1	1	0	3	Pooled
3527	160728	Soybean-136	Chungbuk	0	1	1	0	0	2	Pooled
3639	160728	Soybean-137	Chungbuk	1	1	1	0	0	3	Pooled
3871	160728	Soybean-146	Chungbuk	1	1	1	0	0	3	Pooled
3981	160728	Soybean-148	Chungbuk	1	1	1	0	0	3	Pooled
3983	160728	Soybean-149	Chungbuk	1	1	1	0	0	3	Pooled
