# Supplementary material for: Soybean Viromes in the Republic of Korea Revealed by RT-PCR and Next-Generation Sequencing
Source: Microorganisms. 2020 Nov 12;8(11):1777. doi: 10.3390/microorganisms8111777 (PMC7698195; doi:10.3390/microorganisms8111777)
Supplement: Supplementary file 1 [file microorganisms-08-01777-s001.zip › Table S2.xlsx]

## Sheet: Table S1
Table S2. Information of raw sequence data from 12 libraries.
All raw sequence data were deposited in NCBI's SRA database with respective accession numbers.
Library	Collected province	Total reads (bp)	No. of reads	GC(%)	AT(%)	Q20(%)	Q30%	SRA accession	Study	Bioproject	Biosample
GYBU-92	Gyeongbuk	4961536322	49124122	44	56	93.94	88.96	SRR11931229	SRP266087	PRJNA637168	SAMN15097864
GYBU-p	Gyeongbuk	4515413060	44707060	42.5	57.5	92.33	86.74	SRR11931230	SRP266087	PRJNA637168	SAMN15097865
GYGI-106	Gyeonggi	4369631478	43263678	45.35	54.65	93.05	87.44	SRR11931231	SRP266087	PRJNA637168	SAMN15097866
GYGI-p	Gyeonggi	5037690524	49878124	43.93	56.07	93.47	88.26	SRR11931232	SRP266087	PRJNA637168	SAMN15097870
GYNA-p	Gyeongnam	5469701460	54155460	43.5	56.5	91.87	86.32	SRR11931233	SRP266087	PRJNA637168	SAMN15097871
JEBU-p	Jeonbuk	5359278564	53062164	44.41	55.59	93.29	87.97	SRR11931234	SRP266087	PRJNA637168	SAMN15097873
JENA-p	Jeonnam	4589820972	45443772	42.15	57.85	92.31	86.78	SRR11931235	SRP266087	PRJNA637168	SAMN15097874
CHBU-139	Chungbuk	4395535554	43520154	44.38	55.62	92.68	86.88	SRR11931236	SRP266087	PRJNA637168	SAMN15097875
GAWO-62	Gangwon	5156225336	51051736	42.75	57.25	93.57	88.39	SRR11931237	SRP266087	PRJNA637168	SAMN15097860
GAWO-p	Gangwon	5466196356	54120756	43.59	56.41	93.68	88.5	SRR11931238	SRP266087	PRJNA637168	SAMN15097863
CHBU-p	Chungbuk	4581738548	45363748	43.7	56.3	93.59	88.42	SRR11931239	SRP266087	PRJNA637168	SAMN15097876
CHNA-p	Chungnam	4785676334	47382934	43.82	56.18	93.22	87.92	SRR11931240	SRP266087	PRJNA637168	SAMN15097877
