# Supplementary material for: Soybean Viromes in the Republic of Korea Revealed by RT-PCR and Next-Generation Sequencing
Source: Microorganisms. 2020 Nov 12;8(11):1777. doi: 10.3390/microorganisms8111777 (PMC7698195; doi:10.3390/microorganisms8111777)
Supplement: Supplementary file 1 [file microorganisms-08-01777-s001.zip › Table S3.xlsx]

## Sheet: Sheet1
Table S3. Number of virus-associated contigs in 12 libraries.
For PSV and CMV composed of three RNA fragments, the number of viral contigs assigned to individual RNA fragments was indicated.
Virus name	GYGI-p	GAWO-p	CHBU-p	CHNA-p	JEBU-p	JENA-p	GYBU-p	GYNA-p	GYGI-106	GAWO-62	CHBU-139	GYBU-92
BCMV			2			3	3
PeMoV	6	3	4	3	2	5	1	6	1	3	5	1
PSV RNA1	1					1					1	4
PSV RNA2	1				1	3			1		1	4
PSV RNA3	1	1			4	3			3		1	1
SMV	6	51	9	9	12	6	57	4	2	7	16	10
SYCMV	2	4	2	1	7	4	10	2	2	2	1	3
SYMMV	4	12	31	18	6	9	8	5	7	6	19	7
TSWV RNA L	3
TSWV RNA M	4
TSWV RNA S	2
WVMV					1
BCMNV							2
CMV RNA1	1											1
