# Supplementary material for: Soybean Viromes in the Republic of Korea Revealed by RT-PCR and Next-Generation Sequencing
Source: Microorganisms. 2020 Nov 12;8(11):1777. doi: 10.3390/microorganisms8111777 (PMC7698195; doi:10.3390/microorganisms8111777)
Supplement: Supplementary file 1 [file microorganisms-08-01777-s001.zip › Table S4.xlsx]

## Sheet: Table S3
Table S4. Number of viral reads, coverage, and FPKM values.
Raw sequence reads were mapped on the identified virus reference genome using BWA.
The mapped reads were subjected to pileup.sh implemented in the BBMap program to calculate the coverage, number of viral reads, RPKM, number of fragments, and FPKM values.
				CHBU-139						CHBU-p						CHNA-p						GAWO-62						GAWO-p						GYBU-92						GYBU-p						GYGI-106
Reference virus name	Abbreviation	Accession No.	Length	Bases	Coverage	Reads	RPKM	Frags	FPKM	Bases	Coverage	Reads	RPKM	Frags	FPKM	Bases	Coverage	Reads	RPKM	Frags	FPKM	Bases	Coverage	Reads	RPKM	Frags	FPKM	Bases	Coverage	Reads	RPKM	Frags	FPKM	Bases	Coverage	Reads	RPKM	Frags	FPKM	Bases	Coverage	Reads	RPKM	Frags	FPKM	Bases	Coverage	Reads	RPKM
Peanut mottle virus	PeMoV	NC_002600.1	9709	13230	1.3627	131	180.794	65	179.414	20042363	2064.31	197695	7481.3	98847	7481.26	4360	0.4491	43	5.9283	21	5.7904	7980	0.8219	79	0.5033	39	0.4969	4118645	424.209	40501	1218.36	20250	1218.33	157283885	16199.8	1555198	101828	777599	101828	3198024	329.388	31652	1545.3	15826	1545.3	5043	0.5194	50	13.4571
Peanut stunt virus RNA 1	PSV RNA1	NC_002038.1	3357	953661	284.081	9432	37647.7	4716	37647.7	202	0.0602	2	0.2189	1	0.2189	0	0	0	0	0	0	202	0.0602	2	0.0369	1	0.0369	808	0.2407	8	0.696	4	0.696	8592	2.5594	85	16.0961	42	15.9068	0	0	0	0	0	0	606	0.1805	6	4.6704
Peanut stunt virus RNA 2	PSV RNA2	NC_002039.1	2947	1232304	418.155	12175	55357.4	6087	55352.8	0	0	0	0	0	0	0	0	0	0	0	0	202	0.0685	2	0.042	1	0.042	606	0.2056	6	0.5946	3	0.5946	10211	3.4649	101	21.7869	50	21.5712	202	0.0685	2	0.3217	1	0.3217	1212	0.4113	12	10.6404
Peanut stunt virus RNA 3	PSV RNA2	NC_002040.1	2188	4122258	1884.03	40764	249641	20382	249641	1515	0.6924	15	2.5188	7	2.3509	605	0.2765	6	3.6706	3	3.6706	402	0.1837	4	0.1131	2	0.1131	1411	0.6449	14	1.8688	7	1.8688	35685	16.3094	353	102.561	176	102.27	504	0.2303	5	1.0832	2	0.8666	4646	2.1234	46	54.9374
Soybean mosaic virus	SMV	NC_002634.1	9588	334099	34.8455	3303	4616.01	1651	4614.62	25757462	2686.43	254268	9743.6	127134	9743.6	12023656	1254.03	118610	16558.8	59305	16558.8	1635089544	170535	16153348	104213	8076674	104213	337041953	35152.5	3325734	101308	1662867	101308	1076197	112.244	10635	705.121	5317	705.055	149198908	15561	1472639	72803.7	736319	72803.7	442291	46.1296	4374	1192.09
Soybean yellow common mosaic virus	SYCMV	NC_016033.1	4152	78268	18.8507	775	2501.1	387	2497.87	28805566	6937.76	284981	25218.2	142490	25218.1	14004468	3372.95	138500	44650.6	69250	44650.6	3737	0.9	37	0.5512	18	0.5363	32832	7.9075	325	22.8617	162	22.7914	171000	41.185	1689	258.599	844	258.446	17158	4.1325	169	19.2937	84	19.1795	49896	12.0173	494	310.904
Soybean yellow mottle mosaic virus	SYMMV	NC_011643.1	4009	704986	175.851	6980	23329.5	3490	23329.5	200704195	50063.4	1982735	181712	991367	181712	49267703	12289.3	486514	162440	243257	162441	39071	9.7458	387	5.9712	193	5.9558	5445089	1358.22	53844	3922.69	26922	3922.69	447415	111.603	4429	702.302	2214	702.143	21135848	5272.1	208854	24694	104427	24694	38064684	9494.81	376561	245446
Tomato spotted wilt virus RNA L	TSWV RNA L	NC_002052.1	8897	0	0	0	0	0	0	0	0	0	0	0	0	0	0	0	0	0	0	0	0	0	0	0	0	0	0	0	0	0	0	0	0	0	0	0	0	0	0	0	0	0	0	0	0	0	0
Tomato spotted wilt virus RNA M	TSWV RNA M	NC_002050.1	4821	0	0	0	0	0	0	0	0	0	0	0	0	0	0	0	0	0	0	0	0	0	0	0	0	0	0	0	0	0	0	0	0	0	0	0	0	0	0	0	0	0	0	0	0	0	0
Tomato spotted wilt virus RNA S	TSWV RNA S	NC_002051.1	2916	105688	36.2442	1047	4811.11	523	4806.52	169583	58.156	1679	211.553	839	211.427	337895	115.876	3348	1536.85	1674	1536.86	124792	42.7956	1236	26.219	618	26.219	64828	22.2318	642	64.3029	321	64.3029	55745	19.1169	552	120.339	276	120.339	828744	284.206	8206	1333.92	4103	1333.92	113969	39.084	1129	1011.73
Wisteria vein mosaic virus	WVMV	NC_007216.1	9695	0	0	0	0	0	0	101	0.0104	1	0.0379	0	0	3192	0.3292	32	4.4181	16	4.4181	363008	37.4428	3594	22.9306	1797	22.9306	54776	5.6499	544	16.3883	272	16.3883	303	0.0313	3	0.1967	1	0.1311	18369	1.8947	182	8.8983	91	8.8983	101	0.0104	1	0.2695
Bean common mosaic virus	BCMV	NC_003397.1	9992	2319	0.2321	23	30.8434	11	29.5024	2121	0.2123	21	0.7722	10	0.7354	2323	0.2325	23	3.0811	11	2.9472	781417	78.2043	7737	47.8967	3868	47.8905	226407	22.6588	2240	65.4755	1120	65.4755	1716	0.1717	17	1.0816	8	1.0179	39197344	3922.87	387891	18401.1	193945	18401	1311	0.1312	13	3.3998
Bean common mosaic necrosis virus	BCMNV	NC_004047.1	9612	0	0	0	0	0	0	0	0	0	0	0	0	101	0.0105	1	0.1393	0	0	1313	0.1366	13	0.0837	6	0.0772	808	0.0841	8	0.2431	4	0.2431	0	0	0	0	0	0	7039	0.7323	70	3.452	35	3.452	0	0	0	0
[truncated: 26 more columns]
