# Supplementary material for: Soybean Viromes in the Republic of Korea Revealed by RT-PCR and Next-Generation Sequencing
Source: Microorganisms. 2020 Nov 12;8(11):1777. doi: 10.3390/microorganisms8111777 (PMC7698195; doi:10.3390/microorganisms8111777)
Supplement: Supplementary file 1 [file microorganisms-08-01777-s001.zip › Table S5.xlsx]

## Sheet: Table S4
Table S5. List of virus genomes assembled from this study.
Information of the assembled virus genomes, including accession number, isolate name, and genome size, is listed.
Accession No.	Virus name	Isolate	Genome size (nucleotides)	Province
MT603815	PeMoV	CHBU-p	9603	Chungbuk
MT603816	PeMoV	GAWO-p	9706	Gangwon
MT603817	PeMoV	JEBU-p	9703	Jeonbuk
MT603818	PeMoV	GYBU-p	9701	Gyeongbuk
MT603819	PeMoV	GYBU-92	9708	Gyeongbuk
MT603820	PSV RNA1	CHBU-139	3336	Chungbuk
MT603822	PSV RNA1	GYGI-p	3176	Gyeonggi
MT603821	PSV RNA2	CHBU-139	2924	Chungbuk
MT603823	PSV RNA2	GYGI-p	2778	Gyeonggi
MT603824	PSV RNA3	CHBU-139	2005	Chungbuk
MT603825	PSV RNA3	GYBU-92	2153	Gyeongbuk
MT603827	PSV RNA3	GYGI-p	2173	Gyeonggi
MT603826	SMV	CHBU-p	9586	Chungbuk
MT603828	SMV	CHNA	9584	Chungnam
MT603829	SMV	GAWO-62	9584	Gangwon
MT603830	SMV	GAWO-p	9568	Gangwon
MT603831	SMV	GYBU-92	9565	Gyeongbuk
MT603832	SMV	GYBU-p	9581	Gyeongbuk
MT603833	SMV	GYGI-106	9566	Gyeonggi
MT603834	SMV	GYGI-p	9571	Gyeonggi
MT603835	SMV	GYNA-p	9566	Gyeongnam
MT603836	SYCMV	CHBU-139	4152	Chungbuk
MT603837	SYCMV	CHBU-p	4152	Chungbuk
MT603838	SYCMV	CHNA	4130	Chungnam
MT603839	SYCMV	GYBU-92	4113	Gyeongbuk
MT603840	SYCMV	GYGI-106	4077	Gyeonggi
MT603842	SYCMV	GYNA-p	4117	Gyeongnam
MT603841	SYMMV	CHBU-139	3981	Chungbuk
MT603843	SYMMV	CHBU-p	3948	Chungbuk
MT603844	SYMMV	CHNA	3994	Chungnam
MT603845	SYMMV	GAWO-p	3985	Gangwon
MT603846	SYMMV	GYBU-p	4002	Gyeongbuk
MT603847	SYMMV	GYGI-106	4008	Gyeonggi
MT603848	SYMMV	GYGI-p	4002	Gyeonggi
MT603849	SYMMV	GYNA-p	3997	Gyeongnam
MT603850	SYMMV	JEBU-p	3999	Jeonbuk
MT603851	WVMV	JEBU-p	9668	Jeonbuk
