# Supplementary material for: Soybean Viromes in the Republic of Korea Revealed by RT-PCR and Next-Generation Sequencing
Source: Microorganisms. 2020 Nov 12;8(11):1777. doi: 10.3390/microorganisms8111777 (PMC7698195; doi:10.3390/microorganisms8111777)
Supplement: Supplementary file 1 [file microorganisms-08-01777-s001.zip › Table S6.xlsx]

## Sheet: Table S5
Table S6. Assembled complete and partial genome sequences of identified viruses from this study.
Viral genome sequences covering whole ORFs were deposited in NCBI's GenBank.
The predicted protein sequences were also provided.
	>SYMMV-CHBU-p_3948bp
	CAGCCAGTTACTCACCATTTAATCTTTCAGGATGATGATCCAATTCGGAACAATGCCACCTGTCAGAATTGATGGGCCTCCACGAACTTTTTCGATGGGGATGGCTCTCAGAGCGGTTGGGAAATTCTTAGTCAACTGTTGCTCTGCTTTCGGCGATAACTGGGCCGACAGCATCACCAGGAACCGGACTCAACACGTCTGCGCACTCCAATATTTTGGGGACCTCCCCATGGAGTGCATAGTGAAGAGCAGCGGGGACTTTGTAAGGGAACAAGCCAATGTCACCAGGGAAGTCGGAAATGAGAAGCGCGTTGTCAATAGGCACGCCAAAGGGTACTTCCTAAGTGAAATGGTGGCGAGTTGCCGGTTGCATTTCAACGGCATTCCTCGCTCCACTGA…
		>SYMMV-CHBU-p_3948bp_ORF1_and_ORF2_32-2272_transl_except(pos:713-715)_replicase
		MMIQFGTMPPVRIDGPPRTFSMGMALRAVGKFLVNCCSAFGDNWADSITRNRTQHVCALQYFGDLPMECIVKSSGDFVREQANVTREVGNEKRVVNRHAKGYFLSEMVASCRLHFNGIPRSTEANLLGVRRYLATYCQEHRLTNQQTLKLVDVATPLVMTANHQDVVSMKLMNDPLLNLYRTLHLEAQVVHTPLRQLVARPFSGTAWSQWVDSVRGYRDPRGFRLAQGCLRRVPGFNTKISRGDHPDMLITPRNGCHKVRYMGQVLGMSNGKHFGVHNSSLTNLRRGLIERVFYVEGPKGLQPPPKPEPGIFQESLHGFKRKLMHVVGTHSRIGHDEFVSLYHGRRRTIYQQAVDSLSVRSVERKDAYLSTFIKAEKIPLWKKPDPAPRVIQPRNPRYN…
		>SYMMV-CHBU-p_3948bp_ORF3_2272-2478_P7 protein
		MDKSPQRGRSRSRSRQTQGPKGPKPENKQIQVAHHAVDKARGKPPGGDHGGDFVIVAHTVTVNINFNI*
		>SYMMV-CHBU-p_3948bp_ORF4_2375-2659_P10 protein
		MPSTRHEVNHLAVITGVILLLWHTRSQSILILIFDAIAPRVTNITSAILLAIFYCYSNSTASIPYISQPVTHSSTSKIVYIAVGTNPVSVSKHE*
		>SYMMV-CHBU-p_3948bp_ORF5_2656-3720_coat protein
		MNGKMLTIAQLAKKEKTEGRRALSKNQRKRLDSADTRPLKEVSSTARVSTRRVPAAISSNVSNGVPNYAVRQNKPVIQHTELWGTLMSNSTESPAYIARTLNPSDPATFNWVQPLSTGYDMYRLINCEIIYTPRCATTTTGSVVLAHDPDASDANPDNVTDLLNMAGAVSGSVFSPLRIKPNIKQLDRYVRDNSTSDPKLVDAGKILVAAYGQQASTTPFALGEVRFSYTLQLLNPQPHSTMVQRLGAAPPPGVGPTYATLRTVNGATTSSNVLTFSTAGAYLITAVDATAGLGTPVTTDFGRFRVQGTSAADSPLLMFGTALKSGATITFSGPVSNVLDVYVVRDSGVSDNSS*
		>SYMMV-CHBU-p_3948bp_ORF6_2660-3331_hypothetical protein
		MEKCSPLPNSPRRRKQRDEELSLRTSESDSTPLTLDPSRKSAAPPECQHEESPLPSRPMCPMEYRTTLFDRTNRSFSILSYGELLCLIALSPLLISLGHSTQVILQHSIGCNRSPQGMICTDSLIVRSSTLPGVRLPLRDRLSWRMIQTLVMLTLIMSLTCLTWLALSLARSSLPSGSSQTLNSSTVMFVTILLATPSWLMLARYWLQHMDSKLQLPPSPSVK*
	>SMV-CHBU-p_9586bp
	ATTAAAACTACTCATAAAGACAGCAAACAACTCAAACGCAAACAGAAATTTTCGTAACTACATTTCTACAAGCAACCATTACTCTAGCTATTTGCAGTTTCACATTTCCTCACAGCAGCAGCAAGTCAAATGGCAACAATCATGATTGGAAGCATGGCGATTTCTGTGCCAAACACCCACATATTGTGCGCATCGAATTCTGTGATGCCAGTTCGAGCAGTTCAGATGGCAAAACAAGTGCCTTCTGCTCGAGGGGTGTTATACACACTTAAAAGAGAGGGCAACACGCAAGTGCATAAGCATGAGGAGGCACTGCGCAAATTTCAAGAAGCATTTGACCAAGATGTTGGCATTCAGCGAAGGCTTCTGGTAAACAAGCATAGTTCCATACAATCTACA…
		>SMV-CHBU-p_9586bp_ORF1_130-9333_polyprotein
		MATIMIGSMAISVPNTHILCASNSVMPVRAVQMAKQVPSARGVLYTLKREGNTQVHKHEEALRKFQEAFDQDVGIQRRLLVNKHSSIQSTKKNGLTLRRLTLEQARAKEATIARRRQEEEDFLNGKYEQQFYAGVSATKSMKFEGGSVGFRTKYWRPTPKKTKERRATSQCRNPTYVLEEVLSIASKSGKLVEFITGGKGKRVKVCYVRKHGAILPKFSLPHEEGKYIHQELQYASTYEFLPYICMFAKYKSINADDITYGDSGLLFDERSSLTTNHTKLPYFVVRGRKNGKLVNALEVVENMDDIQHYSQNPEAQFFRGWKKVFDKMPPNVENHECTIDFTNEQCGELAAAISQSIFPVKKLSCKQCRQHIKHLSWEEYKQFLLAHMGCHGTEWETFQ…
		>SMV-CHBU-p_ORF2_2883-3110_PIPO
		KNLLRSLEAGMARIKLVGKIFYNMAIEKVCSTYGEMFDKESCRRKQRIFRKLCECVLHECPVTPKKCKKYTFPKM*
	>PeMoV-CHBU-p_9603bp
	TTCACTCACTGAACTCAATGGCATCCATTACTTTCGGTAACGCATGCACTGTCGTCTTCGGACAAGTAAGGAAGGAGGAAGTCACTGCCGGACCTGTGGCAGTGAACTTGAATGAAGGCACAAGAGTGGTGGTTGTGCCAACTGCGGCACAAATGGCAACACCCACGCCAAGTGCTAGCATTAAGATCATTAATAGATGGTCTAATAAAGCTGTCTCCTCATATGAGAGACAAGTAGAGGATGTATTCGCGAACTTTTTCGCGAAAAAGGAGAGGAGTGACGAGCTTTTAACTCGTTACTATGGAAAAGTTGTCCAGAAAGGCAACAGATTGGTGGTTAAACGCGCACCGCTACATGTAGCTCGCGTTTTGGAGAAACAACGTCTTCAAGATATTGAAG…
		>PePMoV-CHBU-p_9603bp_ORF1_18-9317_Polyprotein
		MASITFGNACTVVFGQVRKEEVTAGPVAVNLNEGTRVVVVPTAAQMATPTPSASIKIINRWSNKAVSSYERQVEDVFANFFAKKERSDELLTRYYGKVVQKGNRLVVKRAPLHVARVLEKQRLQDIEDEKAFLQYRDAGVHVAGSVKFTDTRSRGQTVSFRTEHYKPTGKIVQKKKAQRQRANADVDHFTDEVMKICSADCKQVEFISMGKRRLTAKFKLFGKSVIPCIQLAHEKGRRLRRELDPRIHEQVIAHLVKGRKVRELITDDMVTYGWSGAILNKKLFKRTPFRWDEVVIRGRLYGKLVDARSKLSEYSKDKIHQYSSFEAQFWKGWKNKFDTLHPHNKDHICEPTINNEKCGEIVATVFQAIHPVIKVSCSTCRERLTRASNEELNEYIAIN…
		>PePMoV-CHBU-p_9603bp_ORF2_2819-3043_PIPO
		NYWRRAQQGVVRAKLVGKILFNHFLEASAKAYYGTFAKHKATRYRRQVRNLMYLVTWKDQGPIQWSKRCDIRNV*
	>SYCMV-CHBU-p_4152bp
	AAATAATATAAGAACAAAGAGTCTGGATCTTTGTACCTTTGTGCCACCTAAGCTGGTATTGGTTTATCACACAACGTATGACCGACACAGTCATTGTGAACTTTTCACTGATCCGAACTCGGTGCGTGGAACGCTTTGGCGTGAATTCCCTCCCAGTTGGAAGACATTTCATTGGTTCTGAGGAGATTCCTACCGGCATCGATTTTGTTGAGCGGTCTTTTCAGGTTACAGCCTTTGGGAATTATTCGGTTCCCGAGAGAAGCAGAGTTAGATTGATAGACTGCCCTGTGTCGTGCGAGGGAACTTTTAAGTTCGACCCCGTACCTTTGTGGCTATCCATCAACTGTCGTGTTTGTCAAACTGAGGCTAACCTTATCATCAACCAGGAGTTGGTGCCTG…
		>SYCMV-CHBU-p_4152bp_ORF1_78-566_putative movement protein
		MTDTVIVNFSLIRTRCVERFGVNSLPVGRHFIGSEEIPTGIDFVERSFQVTAFGNYSVPERSRVRLIDCPVSCEGTFKFDPVPLWLSINCRVCQTEANLIINQELVPGYSENSKFVFCDPEGRPLRIRTRRGVQPSRFYHQEEKTICQSCVIQGCLRTRSWS*
		>SYCMV-CHBU-p_4152bp_ORF2_524-2248_polyprotein P2a
		MRHPGLFAYTLLVVNMASFAILLDSFMLGAYRSDHMVPVVALMTLCATVLWLSLSLVSFLYGYVRVRLVPEAKQERKYYVAHSAPYFDPTLGVMMKFTPNHGGPSIEVQVNPSWISLLDRSLKINGDEHSNESAILGSFYSAVKPGDEPASLVAIKSGPLTIGFGCRTKIDGEDALLTANHVWNGAAKPDALAKNGKQVAVEDWAVPVSSDHQMLDFVAVRVPSCVWSKLGVKSTPLVCPSAKDAVTCYGGPSSDELLSSVGNCSPTEFAWKVTHNCPTAAGWSGTPLYSSRGVVGMHTGFESIGKMNRGVNMFYVANYLLRSQETLPPELSVIEIPFEDVETRSYEFLEVEIVGRGKAKLGKREFAWIPESGKYWADQDEDELPPPPKMQGGKLVWAD…
		>SYCMV-CHBU-p_4152bp_ORF3_524-3417_join(524-1759_1759-3417)_polyprotein P2ab
		MRHPGLFAYTLLVVNMASFAILLDSFMLGAYRSDHMVPVVALMTLCATVLWLSLSLVSFLYGYVRVRLVPEAKQERKYYVAHSAPYFDPTLGVMMKFTPNHGGPSIEVQVNPSWISLLDRSLKINGDEHSNESAILGSFYSAVKPGDEPASLVAIKSGPLTIGFGCRTKIDGEDALLTANHVWNGAAKPDALAKNGKQVAVEDWAVPVSSDHQMLDFVAVRVPSCVWSKLGVKSTPLVCPSAKDAVTCYGGPSSDELLSSVGNCSPTEFAWKVTHNCPTAAGWSGTPLYSSRGVVGMHTGFESIGKMNRGVNMFYVANYLLRSQETLPPELSVIEIPFEDVETRSYEFLEVEIVGRGKAKLGKREFAWIPESGKYWADQDEDELPPPPKMQGGKLVWAD…
		>SYCMV-CHBU-p_4152bp_ORF4_3227-4030_capsid protein
		MAKRLTKQQLAKAIANTLEPPSGAQPRKRRNRSRRRSAAMQPRPIQAGVSMAPIAQGTMVRLREPSMRTTGGITTLTHSELSTELSVTSTIVVASELVMPYSVGTWLRGVASNWSKYAWISVRYTYLPACPSDTAGTIHMGFQYDMADTVPVSVNQLSNLRGYVSGQVWSGSSGLCFINGTKCLDTSSAISTTLDVSKLGKKWYPYKTSTDYTTAVGVDANIATPLVPARLVIAMLDGTSTTAVNAGRLYVTYTIQLVEPIASALNN*
		>SYCMV-CHBU-p_4152bp_ORF5_319-741_Px
		PYLCGYPSTVVFVKLRLTLSSTRSWCLGIVKTASSCFATPKGDLCESEHEGVSNPADFTTRKRRPFVSHASSRAVCVHALGREHGKLCHTPRFVHAGSIQVRSHGSGCGLDDPVRYRALVESVTRELPLRIRSSSTSSRS*
	>BCMV-CHBU-p_583bp
	GCCAGAACAAACTGATCTTTTTAATACAAGAGCAACAAAGATGCAGTTTGAAATGTGGTACAATGCTGTGAAGGCTGAGTATGAGATAGATGATGATCAAATGTCAATTGTAATGAACGGCTTTATGGTGTGGTGTATTGACAATGGCACCTCACCGGATGTGAATGGCACTTGGGTAATGATGGATGGAGATGAGCAAGTGGAATATCCACTCAAACCAATGGTTGAAAATGCAAAGCCAACACTTCGCCAAATCATGCACCATTTTTCAGATGCAGCTGAAGCATACATTGAAATGAGAAATTCCGAGAGGCCGTATATGCCTAGGTACGGACTACTTCGGAATTTGAGGGACAAGAATCTAGCTCGCTACGCTTTTGATTTCTATGAAATAACATC…
	>SYMMV-CHNA-p_3994bp
	GCCAGCCAGTTATCCACCATTTAGTCTTTCAGGATGATGATCCAATTCGGAACAATGCCACCTGTCAGAATTGATGGACCTCCACGAGCTTTTTCGATGGGGATGGCTCTCAGAGCGGTTGGGAGATTCTTAGTCAACTGTTGTTCTGCTTTCGGCGATAACTGGGCCGACAGTGTCACCAGGAACCGGACTCAACACGTCTGCGCACTCCAGTATTTTGGGGACCTCCCCATTGAGTGCATAGTGAAGAGCACCGGGGACTTTGTAAGGGAACCAGCCAATGTCACCAGGGAAGTCGGAAACGAGAAGCGTGTTGTTAATAGGCACGCCAAAGGGTACTTCCTAAGTGAAATGGTGGCGAGCTGCCGGTTACACTTCAACGGCATTCCTCGCTCCACT…
		>SYMMV-CHNA-p_3994bp_gene1_34-2274_transl_except(pos:715-717)_replicase
		MMIQFGTMPPVRIDGPPRAFSMGMALRAVGRFLVNCCSAFGDNWADSVTRNRTQHVCALQYFGDLPIECIVKSTGDFVREPANVTREVGNEKRVVNRHAKGYFLSEMVASCRLHFNGIPRSTEANLLGVRRYLATYCQEHRLTNQQTLKLVDAATPLVMTANHQDVVSMKLMNDPLLNLYRTLHLEAQVVHTPLRQLVARPFSGTAWSQWIDSIRGYRDPRGFRFAQGCLRRVPGFNTKISRGDHPDMLITPRNGCHKVRYMGQVLGMSNGKHFGVHNSSLTNLRRGLIERVFYVEGPKGLQPPPKPEPGIFQESLYGFKRKLMHVVGTHSRIGHDEFVSLYHGRRRTIYQQAVDSLSVRSVERKDAYLSTFIKAEKIPLWKKPDPAPRVIQPRNPRYN…
		>SYMMV-CHNA-p_3994bp_gene2_2274-2480_P7 protein
		MDKSPQRGRSRSRSRQTQGPKGPKPENKQIQVAHHAVDKARGKPPGGDHGGDFVIVAHTVTVNINFNI*
		>SYMMV-CHNA-p_3994bp_gene3_2377-2661_P10 protein
		MPSTRHEVNHLAVITGVILLLWHIRSQSILILIFDAIAPRVTNITSAILLAIFYCYSNSTASIPYISQPVTHSSTSKIVYIAVGTNPVSVSKHE*
		>SYMMV-CHNA-p_3994bp_gene4_2658-3722_coat protein
		MNGKMLTIAQLAKKEKTEGRRALSKNQRKRLDSVDTRPLKEVSSTARVSTRRVPAAISSNVSNGVPNYAVRQNKPVIQHTELWGTLMSNSTESPAYIARTLNPSDPATFNWVQPLSTGYDMYRLINCEIIYTPRCATTTTGSVVLAHDPDASDANPDNVTDLLNMAGAVSGSVFSPLRIKPNIKQLDRYVRDNSTSDPKLVDAGKILVAAYGQQASTTPFALGEVRFSYTLQLLNPQPHSTMVQRLGAAPPPGVGPTYATLRTVNGATTSSNVLTFSTAGAYLITAVDATAGLGTPVTTDFGRFRVQGTSAADSPLLMFGTALKSGATITFSGPVSNVLDVYVVRDSGVSDNSS*
		>SYMMV-CHNA-p_3994bp_gene5_2662-3333_hypothetical protein
		MEKCSPLLNSPRRRKQRDEELSPRTSESDSTPLTLDPSRKSAAPPECQPEESPLPSRPMCPMEYRTTLFDKTNRSFSILSYGELLCLIALSPLLISLGHSTQVILQHSIGCNRSPQGMICTDSLIVRSSTLPGVRLPLRDRLSWRMIQTLVMLTLIMSLTCLTWLALSLARSSLPSGSSQTLNSSTVMFVTILLATPSWLMLARFWLQHMGSKLQPPPSPSVK*
	>SMV-CHNA-p_9584bp
	AAATTAAAACTACTCATAAAGACAGCAAACAATTCAAGCGCAAACAGAAATTTTCGTAACTACATTTTTACAAGCAACCATTACTCTAGCTATTTGCAGTTTCACATTTTCTCACAGCAGCAGCAAGTCAAATGGCAACAATCATGATTGGAAGCATGGCGATTTCTGTGCCAAACACTCACATCTTGTGCGCATCGAATTCTGTGGTGCCGGTTAAAGCAGTTCAGATGGCAAAACAAGCACCTTCTGCTCGAGGGGTGTTACACACACTTAAAAGAGAGGGCAACATGCAAATGCATAAGCATGAGGAAGCGCTGCGCAAATTTCAAGAAGCATTCGACCAAGATGCTGACATTCAGCGAAGGCTTCTGGTAAACAAGCATAGTTCCATACAATCTA…
		>SMV-CHNA-p_9584bp_ORF1_132-9335_polyprotein
		MATIMIGSMAISVPNTHILCASNSVVPVKAVQMAKQAPSARGVLHTLKREGNMQMHKHEEALRKFQEAFDQDADIQRRLLVNKHSSIQSTKKNGLTLRRLTLEQARAKEAAIARRRQEEEDFLNGKYEQQFYAGVSATKSMKFEGGSVGFRTKYWRPTPKKTKERRATSQCRKPTYVLEEVLSIASRSGKLVEFITGGKGKRVKVCYVRKHGAILPKFSLPHEEGKYIHQELQYASTYEFLPYICMFAKYKSINADDITYGDSGLLFDERSSLTTNHTKLPYFVVRGRKDGKLINALEVVENMDDIQHYSQNPEAQFFRGWKKVFDKMPPRVENHECTIDFTNEQCGELAAAISQSIFPVKKLSCKQCRQHIKHLSWEEYKQFLLAHMGCHGTEWETFL…
		>SMV-CHNA-p_9584bp_ORF2_2885-3112_PIPO
		KNLLRSLEAGMARIKLVGKIFYNMAIEKVCSTYGEMFDKESCRRKQRIFRKLCECVLHECPVTPKKCKKYTFSKM*
	>PeMoV_CHNA-p_not_full_seq_0.08487
	NNNNNNNNNNNNNNNNNNNNNNNNNNNNNNNNNNNNNNNNNNNNNNNNNNNNNNNNNNNNNNNNNNNNNNNNNNNNNNNNNNNNNNNNNNNNNNNNNNNNNNNNNNNNNNNNNNNNNNNNNNNNNNNNNNNNNNNNNNNNNNNNNNNNNNNNNNNNNNNNNNNNNNNNNNNNNNNNNNNNNNNNNNNNNNNNNNNNNNNNNNNNNNNNNNNNNNNNNNNNNNNNNNNNNNNNNNNNNNNNNNNNNNNNNNNNNNNNNNNNNNNNNNNNNNNNNNNNNNNNNNNNNNNNNNNNNNNNNNNNNNNNNNNNNNNNNNNNNNNNNNNNNNNNNNNNNNNNNNNNNNNNNNNNNNNNNNNNNNNNNNNNNNNNNNNNNNNNNNNNNNNNNNNNNNNNNNNNNNN…
	>SYCMV-CHNA-p_4130bp
	AAAATATAAGAACAAAGAGTCTGGATCTTTGTACCTTTGTGCCACCTAAGCTGGTATTGGTTTATCACACAACGTATGACCGACACAGTCATTGTGAACTTTTCACTGATCCGAACTCGGTGCGTGGAACGCTTTGGCGTGAATTCCCTCCCAGTTGGAAGACATTTCATTGGTTCTGAGGAGATTCCTACCGGCATCGATTTTGTTGAGCGGTCTTTTCAGGTCACAGCCTTTGGGAATTATTCGGTTCCCGAGAGAAGCAGAGTTAGATTGATAGACTGCCCTGTGTCGTGCGAGGGAACTTTCAAGTTCGACCCCGTACCCTTGTGGCTATCCATCAACTGCCGTGTTTGTCAAACTGAGGCTAACCTTATCATCAACCAGGAGTTGGTGCCTGGG…
		>SYCMV-CHNA-p_4130bp_76-564_putative movement protein
		MTDTVIVNFSLIRTRCVERFGVNSLPVGRHFIGSEEIPTGIDFVERSFQVTAFGNYSVPERSRVRLIDCPVSCEGTFKFDPVPLWLSINCRVCQTEANLIINQELVPGYSENSKFVFCDPEGRPLRIRTRRGVQPSRFYHQEEKTICQSCVIQGCLRTRSWS*
		>SYCMV-CHNA-p_4130bp_522-2246_polyprotein P2a
		MRHPGLFAYTLLVVNMASFAILLDSFMLGAYRSDHMVPVVALMTLCATVLWLSLSLVSFLYGYVRVRLVPEAKQERKYYVAHSAPYFDPTLGVMMKFTPNHGGPSIEVQVNPSWISLLDRSLKINGDEHSNESAILGSFYSAVKPGDEPASLVAIKSGPLTIGFGCRTKIDGEDALLTANHVWNGAAKPDALAKNGKQVAVEDWAVPVSSDHQMLDFVAVRVPSCVWSKLGVKSTPLVCPSAKDAVTCYGGPSSDELLSSVGNCSPTEFAWKVTHNCPTAAGWSGTPLYSSRGVVGMHTGFESIGKMNRGVNMFYVANYLLRSQETLPPELSVIEIPFEDVETRSYEFLEVEIVGRGKAKLGKREFAWIPESGKYWADQDEDELPPPPKMQGGKLVWAD…
		>SYCMV-CHNA-p_4130bp_522-3415_polyprotein P2ab_join:522-1757_1757-3415
		MRHPGLFAYTLLVVNMASFAILLDSFMLGAYRSDHMVPVVALMTLCATVLWLSLSLVSFLYGYVRVRLVPEAKQERKYYVAHSAPYFDPTLGVMMKFTPNHGGPSIEVQVNPSWISLLDRSLKINGDEHSNESAILGSFYSAVKPGDEPASLVAIKSGPLTIGFGCRTKIDGEDALLTANHVWNGAAKPDALAKNGKQVAVEDWAVPVSSDHQMLDFVAVRVPSCVWSKLGVKSTPLVCPSAKDAVTCYGGPSSDELLSSVGNCSPTEFAWKVTHNCPTAAGWSGTPLYSSRGVVGMHTGFESIGKMNRGVNMFYVANYLLRSQETLPPELSVIEIPFEDVETRSYEFLEVEIVGRGKAKLGKREFAWIPESGKYWADQDEDELPPPPKMQGGKLVWAD…
		>SYCMV-CHNA-p_4130bp_3225-4028_capsid protein
		MAKRLTKQQLAKAIANTLEPPSGVQPRKRRNRSRRRSAAMQPRPIQAGVSMAPIAQGTMVRLREPSMRTTGGITTLTHSELSTELSVTSTIVVASELVMPYSVGTWLRGVASNWSKYAWISVRYTYLPACPSDTAGTIHMGFQYDMADTVPVSVNQLSNLRGYVSGQVWSGSSGLCFINGTKCLDTSSAISTTLDVSKLGKKWYPYKTSTDYTTAVGVDANIATPLVPARLVIAMLDGTSTTAVNAGRLYVTYTIQLVEPIASALNN*
		>SYCMV-CHNA-p_4130bp_317-739_non-AUG initiation_Px
		PYPCGYPSTAVFVKLRLTLSSTRSWCLGIV+C87KTASSCFATPKGDLCESEHEGVFNPADFTTRKKRPFVSHASSRAVCVHALGREHGKLCHTPRFVHARSIQVRSHGSGCGLDDPVRYRALVESVTRELPLRICPSSTSSRS*
	>SMV-GAWO-p_9568bp
	ATAAAGACAACAAACAATTCAACCGCAAACAGAAATTTTCGTAACTACATTTCTACAAGCAATCATTTCTCTAGTAATTTGCAGTTCTACATTTTCTCACAGTAACAGCAAGTCAAATGGCAACAATCATGATTGGAAGCGTGGCGATTTCTGTGCCAAACACTCACATCTCGTGCGCATCGAATTCTGTGATGCCGGTTCAAGCAGGTCAAATGGCAAAACAAGTGCCTTCTGCTCGAGGGGTGTTATACACACTTAGAAGAGAGGGCAGCACGCAAGTGCATAGGCATGAGGAGGCACTGCGCAAATTCCAAGAAGCATTCGACCAAGATGCTGGTATTCAGCGAAGGCTTCTTGTAAACAAGCATAGTTCCATACAATCCACAAAGAAGAATGGTT…
		>SMV-GAWO-p_9568bp_ORF1_117-9317
		MATIMIGSVAISVPNTHISCASNSVMPVQAGQMAKQVPSARGVLYTLRREGSTQVHRHEEALRKFQEAFDQDAGIQRRLLVNKHSSIQSTKKNGLTLRRLTLEQAQAKEAAFARRMQEEEDFLNGKYEQQFYAGVSTTKSMKFEGGSVRFRTKYWRPTPKKIKERRVAPQCRKLTYVLEEVLSLASKSGKLVEFITGKGKSVKVCYMRKHGAILPKFSLPHEEGKYIHQELQYASTYEFLPYICMFAKYKNINADDITYGDSGLLFDERSSLTTNHTKLPYFVVRGRENGKLVNALEMVASMRDIQHYSQNPEAQFFRGWKKVFDTMLPHVENHECTIDFTNEQCGELAAAINQSIFPVKKLSCKQCRQHIKNLSWEEYKQFLLAHMSCHRTEWEDFQK…
		>SMV-GAWO-p_9568bp_ORF2_2867-3094
		KNLFRSLEAGMVRIKLVGKIFCNMAIEKICSTYGEMFDKESCRRKQRIFRKLCECVLHECPVTPQKCKKYTFSKM*
	>SYMMV-GAWO-p_3985bp
	CCCAGCCAGTTACTCACCATTTAATCTTTCAGGATGATGATCCAATTCGGAACAATGCCACCTGTCAGAATTGATGGACCTCCACGAGCTTTTTCGATGGGGATGGCTCTCAGAGCGGTTGGGAAATTCTTAGTCAACTGTTGCTCTGCTTTCGGTGATAACTGGGCCGACAGCATCACCAGGAACCGGACTCAACACGTCTGCGCACTCCAATATTTTGGGGACCTCCCCATTGAGTGCATAGTGAAGAGCACCGGGGACTTTGCAAGGGAACCAGCCAATGTCACCAGGGAAGTCGGAAACGAGAAGCGCGTTGTCAATAGGCACGCCAAAGGGTACTTCCTAAGTGAAATGGTGGCGAGTTGCCGGTTACACTTCAACGGCATTCCTCGCTCCACT…
		>SYMMV-GAWO-p_3985bp_gene1_34-2274_transl_except(pos:715-717)_replicase
		MMIQFGTMPPVRIDGPPRAFSMGMALRAVGKFLVNCCSAFGDNWADSITRNRTQHVCALQYFGDLPIECIVKSTGDFAREPANVTREVGNEKRVVNRHAKGYFLSEMVASCRLHFNGIPRSTEANLLGVRRYLATYCQEHRLTNQQTLKLVDVATPLVMTANHQDVVSMKLMNDPLLNLYRTLHLEAQVVHTPLRQLVARPFSGTAWSQWVDSVRGYRDPRGFRLAQGCLRRVPGFNTKISRGDHPDMLITPRNGCHKVRYMGQVLGMSNGKHFGVHNSSLTNLRRGLIERVFYVEGPKGLQPPPKPEPGIFQESLHGFKRKLMHVVGTHSRIGHDEFVSLYHGRRRTIYQQAVDSLSVRSVERKDAYLSTFIKAEKIPLWKKPDPAPRVIQPRNPRYN…
		>SYMMV-GAWO-p_3985bp_gene2_2274-2480_P7 protein
		MDKSPQRGRSRSRSRQTQGPKGPKPENKQIQVAHHAVDKARGKPPGGDHGGDFVIVAHTVTVNINFNI*
		>SYMMV-GAWO-p_3985bp_gene3_2377-2661_P10 protein
		MPSTRHEVNHLAVITGVILLLWHIRSQSILILIFDVIAPRVTNITSAILLAIFYCYSNSTASIPYISQPVTNSSTSKIVYIAVGTNPVSVSKHE*
		>SYCMV-GAWO-p_3985bp_gene4_2658-3722_coat protein
		MNGKMLTIAQLAKKEKTEGRRALSKNQRKRLDSADTRPLKEVSSTARVSTRRVPAAISSNVSNGVPNYAVRQNKPVIQHTELWGTLMSNSTESPAYIARTLNPSDPATFNWVQPLSTGYDMYRLINCEIIYTPRCATTTTGSVVLAHDPDASDANPDNVTDLLNMAGAVSGSVFSPLRIKPNIKQLDRYVRDNSTSDPKLVDAGKILVAAYGQQASTTPFALGEVRFSYTLQLLNPQPHSTMVQRLGAAPPPGVGPTYATLRTVNGATTSSNVLTFSTAGAYLITAVDATAGLGTPVTTDFGRFRVQGTSAADSPLLMFGTALKSGATITFSGPVSNVLDVYVVRDSGVSDNSS*
		>SYMMV-GAWO-p_3985bp_gene5_2662-3333_hypothetical protein
		MEKCSPLPNSPRRRKQRDEELSPRTSESDSTPLTLDPSRKSAAPPECQHEESPLPSRPMCPMEYRTTLFDRTNRSFSILSYGELLCLIALSPLLISLGHSTQVILQHSIGCNRSPQGMICTDSLIVRSSTLPGVRLPLRDRLSWRMIQTLVMLTLIMSLTCLTWLALSLARSSLPSGSSQTLNSSTVMFVTILLATPSWLMLARYWLQHMDSKLQLPPSPSVK*
	>PeMoV-GAWO-p_9706bp
	AAACTCTCAATCACACATATACAAAAACGTTCAAGCAATTAAACTTTCTTTAAACTCTCTCTCTTAAACTCTTCTTAAATCTCGCAGAAATTTCCCTTCAAGCTTTTCAATCACTGAACTCAATGGCATCCATTACTTTCGGTAACGCATGCACTGTCGTCTTCGGACAAGTAAGGAAGGAGGAAGTTACTGCCGGACCTGTGGCAGTGAACTTGAATGAAGGCACAAGAGTGGTGGTTGTGCCAACTGCGGCACAAATGGCAACACCCACGCCAAGTGCTAGCATTAAGATCATTAATAGATGGTCTAATAAAGCTGTCTCCTCATATGAGAGACAAGTAGAGGATGTATTCGCGAACTTTTTCGCGAAAAAGGAGAGGAGTGACGAGCTTTTAACTC…
		>PeMoV-GAWO-p_9706bp_ORF1_123-9422_polyprotein
		MASITFGNACTVVFGQVRKEEVTAGPVAVNLNEGTRVVVVPTAAQMATPTPSASIKIINRWSNKAVSSYERQVEDVFANFFAKKERSDELLTRYYGKVVQKGNRLVVKRAPLHVARVLEKQRLQDIEDEKAFLQYRDAGVHVAGSVKFTDTRSRGQTVSFRTEHYKPTGKIVQKKKAQRQRANADVDHFTDEVMKICSADCKQVEFISMGKRRLTAKFKLFGKSVIPCIQLAHEKGRRLRRELDPRIHEQVIAHLVKGRKVRESITDDMVTYGWSGAILNKKLFKRTPFRWDEVVIRGRLYGKLVDARSKLSEYSKDKIHQYSSFEAQFWKGWKNKFDTLHPHNKDHICEPTINNEKCGEIVATVFQAIHPVIKVSCSTCRERLTKASNEELNEYIAIN…
		>PeMoV-GAWO-p_9706bp_ORF2_2924-3148_PIPO
		NYWRRAQQGVVRAKLVGKILFNHFLEASAKAYYGTFAKHKATRYRRQVRNLMYLVTWKDQGPIQWSKRCDIRNV*
	>SYCMV-GAWO-p_not_full_seq
	NNNNNNNNNNNNNNNNNNNNNNCTGGATCTTTGTACCTTTGTGCCACCTAAGCTGGTATTGGTTTATCACACAACGTATGACCGACACAGTCATTGTGAACTTTTCACTGATCCGAACTCGGTGCGTGGAACGCTTTGGCGTGAATTCCCTCCCAGTTGGAAGACATTTCATTGGTTCTGAGGAGATTCCTACCGGCATCGATTTTGTTGAGCGGTCTTTTCAGGTTACAGCCTTTGGGAATTATTCGGTTCCCGAGAGAAGCAGAGTTAGATTGATAGACTGCCCTGTGTCGTGCGAGGGAACTTTTAAGTTCGACCCCGTACCTTTGTGGCTATCCATCAACTGTCGTGTTTGTCAAACTGAGGCTAACCTTATCATCAACCAGGAGTTGGTGCCTG…
	>PSV-RNA3-GAWO-p_not_full_seq
	NNNNNNNNNNNNNNNNNNNNNNNNNNNNNNNNNNNNNNNNNNNNNNNNNNNNNNNNNNNNNNNNNNNNNNNNNNNNNNNNNNNNNNNNNNNNNNNNNNNNNNNNNNNNNNNNNNNNNNNNNNNNNNNNNNNNNNNNNNNNNNNNNNNNNNNNNNNNNNNNNNNNNNNNNNNNNNNNNNNNNNNNNNNNNNNNNNNNNNNNNNNNNNNNNNNNNNNNNNNNNNNNNNNNNNNNNNNNNNNNNNNNNNNNNNNNNNNNNNNNNNNNNNNNNNNNNNNNNNNNNNNNNNNNNNNNNNNNNNNNNNNNNNNNNNNNNNNNNNNNNNNNNNNNNNNNNNNNNNNNNNNNNNNNNNNNNNNNNNNNNNNNNNNNNNNNNNNNNNNNNNNNNNNNNNNNNNNNNNN…
	>PlHV1-GAWO-p_not_full_seq
	NNNNNNNNNNNNNNNNNNNNNNNNNNNNNNNNNNNNNNNNNNNNNNNNNNNNNNNNNNNNNNNNNNNNNNNNNNNNNNNNNNNNNNNNNNNNNNNNNNNNNNNNNNNNNNNNNNNNNNNNNNNNNNNNNNNNNNNNNNNNNNNNNNNNNNNNNNNNNNNNNNNNNNNNNNNNNNNNNNNNNNNNNNNNNNNNNNNNNNNNNNNNNNNNNNNNNNNNNNNNNNNNNNNNNNNNNNNNNNNNNNNNNNNNNNNNNNNNNNNNNNNNNNNNNNNNNNNNNNNNNNNNNNNNNNNNNNNNNNNNNNNNNNNNNNNNNNNNNNNNNNNNNNNNNNNNNNNNNNNNNNNNNNNNNNNNNNNNNNNNNNNNNNNNNNNNNNNNNNNNNNNNNNNNNNNNNNNNNNN…
	>SMV-GYBU-p_9581bp
	TTAAAACTACTCATAAAGACAACAAACAATTCAACCGCAAACAGAAATTTTCGTAACTACATTTCTACAAGCAATCATTTCTCTAGTAATTTGCAGTTCTACATTTTCTCACAGTAACAGCAAGTCAAATGGCAACAATCATGATTGGAAGCGTGGCGATTTCTGTGCCAAACACTCACATCTCGTGCGCATCGAATTCTGTGATGCCGGTTCAAGCAGGTCAAATGGCAAAACAAGTGCCTTCTGCTCGAGGGGTGTTATACACACTTAGAAGAGAGGGCAGCACGCAAGTGCATAGGCATGAGGAGGCACTGCGCAAATTCCAAGAAGCATTCGACCAAGATGCTGGTATTCAGCGAAGGCTTCTTGTAAACAAGCATAGTTCCATACAATCCACAA…
		>SMV-GYBU-p_9581bp_ORF1_129-9332
		MATIMIGSVAISVPNTHISCASNSVMPVQAGQMAKQVPSARGVLYTLRREGSTQVHRHEEALRKFQEAFDQDAGIQRRLLVNKHSSIQSTKKNGLTLRRLTLEQAQAKEAAFARRMQEEEDFLNGKYEQQFYAGVSTTKSMKFEGGSVGFRTKYWRPTPKKTKERRAIPQCRKPTHVLEEVLSLASKSGKLVEFITGGKGKRVKVCYVRKHGAILPKFSLPHEEGKYIHQELQYANTYEFLPYICMFAKYKSISADDITYGDSGLLFDERSSLTTNHTKLPYFVVRGRENGKLVNALEMVASMRDIQHYSQNPEAQFFRGWKKVFDTMLPHVENHECTIDFTNEQCGELAAAINQSIFPVKKLSCKQCRQHIKNLSWEEYKQFILAHMGCHGNEWETFQ…
		>SMV-GYBU-p_9581bp_ORF2_2882-3109
		KNLLRSLEAGMARIKLVGKIFYNMAIEKICSTYGEMFDKESCRRKQRIFRKLCECVLHECPVTPQKCKKYTFSKM*
	>SYCMV_GYBU-p_not_full_seq_0.843449
	NNNNNNNNNNNNNNNNNNNNNNNNNNNNNNNNNNNNNNNNNNNNNNNNNNNNNNNNNNNNNNNTTATCACACAACGTATGACCGACACAGTCATTGTGAACTTTTCACTGATCCGAACTCGGTGCGTGGAACGCTTTGGCGTGAATTCCCTCCCAGTTGGAAGACATTTCATTGGTTCTGAGGAGATTCCCACCGGCATCGATTTTGTTGAGCGGTCTTTTCAGGTCACAGCCTTTGGGAATTATTCGGTTCCCGAGAGAAGCAGAGTTAGATTGATAGACTGCCCTGTGTCGTGCGAGGGAACTTTCAAGTTCGACCCCGTACCCTTGTGGCTATCCATCAACTGCCGTGTTTGTCAAACTGAGGCTAACCTTATCATCAACCAGGAGTTGGTGCCTG…
	>SYMMV-GYBU-p_4002
	CCCAGCCAGTTATCCACCATTTAGTCTTTCAGGATGATGATCCAATTCGGAACAATGCCACCTGTCAGAATTGATGGACCTCCACGAGCTTTTTCGATGGGGATGGCTCTCAGAGCGGTTGGGAAATTCTTAGTCAACTGTTGCTCTGCTTTCGGCGATAACTGGGCCGACAGTATCACCAGGAACCGGACTCAACACGTCTGCGCACTCCAGTATTTTGGGGATCTCCCCATTGAGTGCATAGTGAAGAGCACCGGGGACTTTGCAAGGGAACCAGCCAATGTCACCAGGGAAGTCGGAAATGAGAAGCGTGTCGTCAACAGGCACGCCAAAGGGTACTTCCTGAGTGAGATGGTGGCGAGTTGCCGATTACACTTTAACGGTATTCCTCGCTCCACT…
		>SYMMV-GYBU-p_4002_gene1_34-2274_(transl_except:715-717)_replicase
		MMIQFGTMPPVRIDGPPRAFSMGMALRAVGKFLVNCCSAFGDNWADSITRNRTQHVCALQYFGDLPIECIVKSTGDFAREPANVTREVGNEKRVVNRHAKGYFLSEMVASCRLHFNGIPRSTEANLLGVRRYLATYCQEHRLTNQQTLRLVDVATPLVMTASHQDVVSMKLMNDPLLNLYRTLHLEAQVVHTPLRQLVARPFSGTAWSQWIDSIRGYRDPRGFRLAQGCLRRVPGFNTKISRGDHPDMLITPRNGCHKVRYMGQVLGMSNGKHFGVHNSSLTNLRRGLIERVFYVEGPKGLQPPPKPEPGIFQESLHGFKRKLMHVVGTHSRIGHDEFVSLYHGRRRTIYQQAVDSLSVRSVERKDAYLSTFIKAEKIPLWKKPDPAPRVIQPRNPRYN…
		>SYMMV-GYBU-p_4002_gene2_2274-2480_P7 protein
		MDKSPQRGRSRSRSRQTQGPKGPKPENKQIQVAHHAVDKARGKPPGGDHGGDFVIVAHTVTVNINFNI*
		>SYMMV-GYBU-p_4002_gene3_2377-2661_P10 protein
		MPSTRHEVNHLAVITGVILLLWHIRSQSILILIFDAIAPRVTNITSAILLAIFYCYSNSTASIPYISQPVTHSSTSKIVYIAVGTNPVSVSKHE*
		>SYMMV-GYBU-p_4002_gene4_2658-3722_coat protein
		MNGKMLTIAQLAKKEKTEGRRALSKNQRKRLDSADTRPLKEVSSTARVSTRRVPAAISSNVSNGVPNYAVRQNKPVIQHTELWGTLMSNSTESPAYIARTLNPSDPATFNWVQPLSTGYDMYRLINCEIIYTPRCATTTTGSVVLAHDPDASDANPDNVTDLLNMAGAVSGSVFSPLRIKPNIKQLDRYVRDNSTSDPKLVDAGKILVAAYGQQASTTPFALGEVRFSYTLQLLNPQPHSTMVQRLGAAPPPGVGPTYATLRTVNGATTSSNVLTFSTAGAYLITAVDATAGLGTPVTTDFGRFRVQGTSAADSPLLMFGTALKSGATITFSGPVSNVLDVYVVRDSGVSDNSS*
		>SYMMV-GYBU-p_4002_gene5_2662-3333_hypothetical protein
		MEKCSPLPNSPRRRKQRDEELSPRTSESDSTPLTLDPSRKSAAPLECQHEESPLPSRPMCPMEYRTTLFDKTNRSFSILSYGELLCLIALSPLLISLGHSTQVILQHSIGCNRSPQGMICTDSLIVRSSTLPGVRLPLRDRLSWRMIQTLVMLTLIMSLTCLTWLALSLARSSLPSGSSQTLNSSTVMFVTILLATPSWLMLVRYWLQHMDSKLQPPPSPSVK*
	>BCMV_GYBU-p_not_full_seq_0.926341
	NNNNNNNNNNNNNNNNNNNNNNNNNNNNNNNNNNNNNNNNNNNNNNNNNNNNNNNNNNNNNNNNNNNNNNNNNNNNNNNNNNNNNNNNNNNNNNNNNNNNNNNNNNNNNNNNNNNNNNNNNNNNNNNNNNNNNNNNNNNNNNNNNNNNNNNNNNNNNNNNNNNNNNNNNNNNNNNNNNNNNNNNNNNNNNNNNNNNNNNNNNNNNNNNNNNNNNNNNNNNNNNNNNNNNNNNNNNNNNNNNNNNNNNNNNNNNNNNNNNNNNNNNNNNNNNNNNNNNNNNNNNNNNNNNNNNNNNNNNNNNNNNNNNNNNNNNNNNNNNNNNNNNNNNNNNNNNNNNNNNNNNNNNNNNNNNNNNNNNNNNNNNNNNNNNNNNNNNNNNNNNNNNNNNNNNNNNNNNNN…
	>BCMNV-GYBU-p_not_full_seq
	NNNNNNNNNNNNNNNNNNNNNNNNNNNNNNNNNNNNNNNNNNNNNNNNNNNNNNNNNNNNNNNNNNNNNNNNNNNNNNNNNNNNNNNNNNNNNNNNNNNNNNNNNNNNNNNNNNNNNNNNNNNNNNNNNNNNNNNNNNNNNNNNNNNNNNNNNNNNNNNNNNNNNNNNNNNNNNNNNNNNNNNNNNNNNNNNNNNNNNNNNNNNNNNNNNNNNNNNNNNNNNNNNNNNNNNNNNNNNNNNNNNNNNNNNNNNNNNNNNNNNNNNNNNNNNNNNNNNNNNNNNNNNNNNNNNNNNNNNNNNNNNNNNNNNNNNNNNNNNNNNNNNNNNNNNNNNNNNNNNNNNNNNNNNNNNNNNNNNNNNNNNNNNNNNNNNNNNNNNNNNNNNNNNNNNNNNNNNNNN…
	>PeMoV-GYBU-p_9701bp
	CAATCACACATATACAAAAACGTTCAAGCAATTAAACTTTCTTTAAACTCTCTCTCTTAAACTCTTCTTAAATCTCGCAGAAATTTCCCTTCAAGCTTTTCACTCACTGAACTCAATGGCATCCATTACTTTCGGTAACGCATGCACTGTCGTCTTCGGACAAGTAAGGAAGGAGGAAGTCACTGCCGGACCTGTGGCAGTGAACTTGAATGAAGGCACAAGAGTGGTGGTTGTGCCAACTGCGGCACAAATGGCAACACCCACGCCAAGTGCTAGCATTAAGATCATTAATAGATGGTCTAATAAAGCTGTCTCCTCATATGAGAGACAAGTAGAGGATGTATTCGCGAACTTTTTCGCGAAAAAGGAGAGGAGTGACGAGCTTTTAACTCGTTACTA…
		>PeMoV-GYBU-p_9701bp_ORF1_116-9415
		MASITFGNACTVVFGQVRKEEVTAGPVAVNLNEGTRVVVVPTAAQMATPTPSASIKIINRWSNKAVSSYERQVEDVFANFFAKKERSDELLTRYYGKVVQKGNRLVVKRAPLHVARVLEKQRLQDIEDEKAFLQYRDAGVHVAGSVKFTDTRSRGQTVSFRTEHYKPTGKIVQKKKAQKQRANADVDHFTDEVMKICSADCKQVEFISMGKRRLTAKFKLFGKSVIPCIQLAHEKGRRLRRELDPRIHEQVIAHLVKGRKVRELITDDMVTYGWSGAILNKKLFKRTPFRWDEVVIRGRLYGKLVDARSKLSEYSKDKIHQYSSFEAQFWKGWKNKFDTLHPHNKDHICEPTINNEKCGEIVATVFQAIHPVIKVSCSTCRERLTKASNEELNEYIAIN…
		>PeMoV-GYBU-p_9701bp_ORF2_2917-3141
		NYWRRAQQGVVRAKLVGKILFNHFLEASAKAYYGTFAKHKATRYRRQVRNLMYLVTWKDQGPIQWSKRCDIRNV*
	>SMV-GYGI-p_9571
	CATAAAGACAACAAACAATTTAAGCGCAAACAGAAATTTTCGTAATTACATTTCTACAAGCAACCATTACTCTAGTTATTTGCAGTTTCACATTTCCTCACAGCAACAGCAAGTCAAATGGCAACAATCATGATTGGAAGCATGGCGATTTCTGTGCCAAACACTCACGTCTCGTGCGCATCGAATTCTGTGATGCCGGTTCAAGCAGTTCAGATGGCAAAACAAGTGCCTTCTGCTCGAGGGGTGTTATACACACTTAAGAGAGAGGGTAGCACGCAAGTGCATAAGCATGAGGAGGCACTGCGCAAATTTCAAGAAGCATTCGACCAAGATGTTGGCATTCAGCGAAGGCTTCTAGTAAACAAGCATAGTTCCATACAATCCACAAAGAAGAATGGT…
		>SMV-GYGI-p_9571_ORF1_118-9318
		MATIMIGSMAISVPNTHVSCASNSVMPVQAVQMAKQVPSARGVLYTLKREGSTQVHKHEEALRKFQEAFDQDVGIQRRLLVNKHSSIQSTKKNGLTLCRLTLEQARAKEAAIARRKQEEEDFLNGKYEQQFYAGVSATKSMKFEGGSVGFRTKYWRPTPKKTKERRATSQCRKPTYVLEEVLSIASKSGKLVEFITGKGKRVKVCYVRKHGAILPKFSLPHEEGKYIHQELQYASTYEFLPYICMFAKYKSINADDITYGDSGLLFDERSSLTTNHTKLPYFVVRGRRNGKLVNALEVVENMEDIQHYSQNPEAQFFRGWKKVFDKMPPHVENHECTIDFTNEQCGELAAAISQSIFPVKKLSCKQCRQHIKHLSWEEYKQFLLAHMGCHGAEWETFQE…
		>SMV-GYGI-p_9571_ORF2_2868-3095
		KNLLRSLEAGMARIKLVGKIFYNMAIEKICSTYGEMFDKESCRRKQRIFRKLCECVLHECPVTPKKCKKYTFPKM*
	>PeMoV-GYGI-p_not_full_seq_0.175095
	NNNNNNNNNNNNNNNNNNNNNNNNNNNNNNNNNNNNNNNNNNNNNNNNNNNNNNNNNNNNNNNNNNNNNNNNNNNNNNNNNNNNNNNNNNNNNNNNNNNNNNNNNNNNNNNNNNNNNNNNNNNNNNNNNNNNNNNNNNNNNNNNNNNNNNNNNNNNNNNNNNNNNNNNNNNNNNNNNNNNNNNNNNNNNNNNNNNNNNNNNNNNNNNNNNNNNNNNNNNNNNNNNNNNNNNNNNNNNNNNNNNNNNNNNNNNNNNNNNNNNNNNNNNNNNNNNNNNNNNNNNNNNNNNNNNNNNNNNNNNNNNNNNNNNNNNNNNNNNNNNNNNNNNNNNNNNNNNNNNNNNNNNNNNNNNNNNNNNNNNNNNNNNNNNNNNNNNNNNNNNNNNNNNNNNNNNNNNNNN…
	>TSWV-L-GYGI-p_not_full_Seq
	NNNNNNNNNNNNNNNNNNCGATTTTAAGCAAACATGAACATTCAGAAAATACAAAAATTAATAGAGAATGGAACTACTTTATTGTTGTCTATTGAGGATTGTGTAGGTTCTAACCATGATCTAGCTTTGGATTTACATAAGAGAAATAGTGATGAGATCCCAGAAGATGTGATTATTAATAATAATGCAAAAAATTATGAGACGATGAGAGAGTTAATTGTCAAAATCACTGCTGATGGGGAAGGATTAAACAAAGGGATGGCAACTGTGGATGTCAAGAAGCTAAGTGAGATGGTTTCTCTGTTTGAGCAAAAATACCTAGAAACAGAGTTAGCAAGGCATGATATTTTTGGAGAGCTGATCTCCAGGCACCTGAGAATAAAGCCNNNNNNNNNNNNN…
	>TSWV-M-GYGI-p_not_full_seq
	NNNNNNNNNNGTGCGTCAGAAATATACCTATTATACACTTTGCTAAGAATCAATCAATTACATTACACAAGCTCCTCTACCTCAGGCTGTTGAACTCAAAATGTTGACTTTTTTTGGTAATAAGGGGTCTTCTAAGTCTGCCAGAAAGGATGAAGGCCCTTTAGTTTCACTTGCTAAACATAACGGTAATGTTGAAGTCTCAAAACCATGGTCTTCTTCTGATGAAAAGCTTGCTTTAACCAAAGCTATGGATACATCCAAAGGAAAGATACTTTTGAACACAGAGGGAACATCTTCCTTTGGAACATATGAATCTGATTCTATCACAGAATCAGAGGGTTATGATCTTTCTGCAAGAATGATAGTAGATACAAACCACCATATCTCAAACTGGAAAAA…
	>TSWV-S_GYGI-p_not_full_seq_0.979124
	NNNNNNNNNNNNNNNNNATTTTATTCTTAATCAAACCTCACTTAGAAAATCACAATACTGTAATAAGAACACAGTGCCAATAACCATAATGTCTTCAAGTGTTTATGAGTCGATAATTCAGACAAAAGCTTCAGTCTGGGGATCAACTGCATCTGGTAAAGCTGTTGTAGATTCTTACTGGATTCATGAACTTGGTACTGGTTCTCCACTAGTTCAAACCCAGTTGTATTCTGATTCAAGAAGCAAAAGTAGCTTTGGCTATACTGCAAAGGTAGGGAATCTTCCCTGTGAAGAAGAAGAGATTCTTTCTCAGCATGTGTATATCCCTATTTTTGATGATATTGATTTTAGCATCAATATTAATGACTCTGTTCTGGCACTATCTGTTTGCTCAAATAC…
	>SYMMV-GYGI-p_4002
	CAGCCAGTTACTCACCATTTAATCTTTCAGGATGATGATCCAATTCGGAACAATGCCACCTGTCAGAATTGATGGACCTCCACGAGCTTTTTCGATGGGGATGGCTCTCAGAGCGGTTGGGAAATTCTTAGTCAACTGTTGCTCTGCTTTCGGCGATAACTGGGCCGACAGCATCACCAGGAACCGGACTCAACACGTCTGCGCACTCCAATATTTTGGGGACCTCCCCATTGAGTGCATAGTGAAGAGCACCGGGGACTTTGCAAGGGAACCAGCCAATGTCACCAGGGAAGTCGGAAATGAGAAGCGCGTTGTCAATAGGCACGCCAAAGGGTACTTCCTAAGTGAAATGGTGGCGAGTTGCCGGTTGCATTTCAACGGCATTCCTCGCTCCACTGA…
		>SYMMV-GYGI-p_4002_gene1_32-2272_transl_except713-715_replicase
		MMIQFGTMPPVRIDGPPRAFSMGMALRAVGKFLVNCCSAFGDNWADSITRNRTQHVCALQYFGDLPIECIVKSTGDFAREPANVTREVGNEKRVVNRHAKGYFLSEMVASCRLHFNGIPRSTEANLLGVRRYLATYCQEHRLTNQQTLKLVDVATPLVMTANHQDVVSMKLMNDPLLNLYRTLHLEAQVVHTPLRQLVARPFSGTAWSQWVDSVRGYRDPRGFRLAQGCLRRVPGFNTKISRGDHPDMLITPRNGCHKVRYMGQVLGMSNGKHFGVHNSSLTNLRRGLIERVFYVEGPKGLQPPPKPEPGIFQESLHGFKRKLMHVVGTHSRIGHDEFVSLYHGRRRTIYQQAVDSLSVRSVERKDAYLSTFIKAEKIPLWKKPDPAPRVIQPRNPRYN…
		>SYMMV-GYGI-p_4002_gene2_2272-2478_P7 protein
		MDKSPQRGRSRSRSRQTQGPKGPKPENKQIQVAHHAVDKARGKPPGGDHGGDFVIVAHTVTVNINFNI*
		>SYMMV-GYGI-p_4002_gene3_2375-2659_P10 protein
		MPSTRHEVNHLAVITGVILLLWHIRSQSILILIFDAIAPRVTNITSAILLAIFYCYSNSTASIPYISQPVTHSSTSKIVYIAVGTNPVSVSKHE*
		>SYMMV-GYGI-p_4002_gene4_2656-3720_coat protein
		MNGKMLTIAQLAKKEKTEGRRALSKNQRKRLDSADTRPLKEVSSTARVSTRRVPAAISSNVSNGVPNYAVRQNKPVIQHTELWGTLMSNSTESPAYIARTLNPSDPATFNWVQPLSTGYDMYRLINCEIIYTPRCATTTTGSVVLAHDPDASDANPDNVTDLLNMAGAVSGSVFSPLRIKPNIKQLDRYVRDNSTSDPKLVDAGKILVAAYGQQASTTPFALGEVRFSYTLQLLNPQPHSTMVQRLGAAPPPGVGPTYATLRTVNGATTSSNVLTFSTAGAYLITAVDATAGLGTPVTTDFGRFRVQGTSAADSPLLMFGTALKSGATITFSGPVSNVLDVYIVRDSGVSDNSS*
		>SYMMV-GYGI-p_4002_gene5_2660-3331_hypothetical protein
		MEKCSPLPNSPRRRKQRDEELSPRTSESDSTPLTLDPSRRSAAPPECQHEESPLPSRPMCPMEYRTTLFDKTNRSFSILSYGELLCLIALSPLLISLGHSTQVILQHSIGCNRSPQGMICTDSLIVRSSTLPGVRLPLRDRLSWRMIQTLVMLTLIMSLTCLTWLALSLARSSLPSGSSQTLNSSTVMFVTILLATPSWLMLARYWLQHMDSKLQLPPSPSVK*
	>SYCMV_GYGI-p_not_full_seq_0.113921
	NNNNNNNNNNNNNNNNNNNNNNNNNNNNNNNNNNNNNNNNNNNNNNNNNNNNNNNNNNNNNNNNNNNNNNNNNNNNNNNNNNNNNNNNNNNNNNNNNNNNNNNNNNNNNNNNNNNNNNNNNNNNNNNNNNNNNNNNNNNNNNNNNNNNNNNNNNNNNNNNNNNNNNNNNNNNNNNNNNNNNNNNNNNNNNNNNNNNNNNNNNNNNNNNNNNNNNNNNNNNNNNNNNNNNNNNNNNNNNNNNNNNNNNNNNNNNNNNNNNNNNNNNNNNNNNNNNNNNNNNNNNNNNNNNNNNNNNNNNNNNNNNNNNNNNNNNNNNNNNNNNNNNNNNNNNNNNNNNNNNNNNNNNNNNNNNNNNNNNNNNNNNNNNNNNNNNNNNNNNNNNNNNNNNNNNNNNNNNNN…
	>PSV-RNA1-GYGI-p_3176
	GTACGGTTCAACCCCTGCCTCCCCTGATTTACCAACTTCCCAGTTTCATTTTCTGTTAAGTTAAACTAATTCCTATGGCTGTGTCCTCGTTCAATCTTAATGAATTGGTAGCCTCCCACGGCTCTTCAGGACTTATAGCTTCAGCCCTCGTTGATAAAGTAGCTTCTGAGCAACTTGAGGAACAATTAAATCATCAACGTAGAGGTCTCAAGGTCTACATCCGAAACCGGTTGGATGTAAAGGAATCCGAAGTGATTCGAAATCGGTATGGAGGTAAGTACGACCTCCATCTGTCCCAGCAAGAGCACGCTCCTCACGGACTTGCTGGTGCCCTCCGCTTGTGTGAAACACTTGATTGTCTAGACGCTTTTCCCCGTACTGGTCTGAGGCAAGACCTCG…
		>PSV-RNA1-GYGI-p_3176_1a protein_75-3092
		MAVSSFNLNELVASHGSSGLIASALVDKVASEQLEEQLNHQRRGLKVYIRNRLDVKESEVIRNRYGGKYDLHLSQQEHAPHGLAGALRLCETLDCLDAFPRTGLRQDLVLDFGGSWVTHFLRGHNVHCCSPCLGVRDKMRHTERLLSMRKAIINDPQTFEGRQPNFCTNPAEKCDVQAHYAISIHGGYDMGFEGLCRAMNAHGTTFLKGTMMFDGAMLFDDSGYIPELKCHWRKIKNAFSEKENASTFTSKLNLAVSGKTLIAFDFENESTMSYIHEWKNIKSFLTDQTFSYNGYTYGIERCVIYAGILTYKIIGVPGECPPEVIRHCVWFPSLKDYVGLKIPVSADLVEWKTVRLPLSTLRDTEEIAMRCYNDKKTWQDQFKIILGVLSSKSSTIVIN…
	>PSV-RNA2-GYGI-p_2778
	GTACGGTTCAACCCCTGCCTCCCCTGATTTACCAACTCCTCAGTTTACACATTTTGTTGAGTTCCTATGGCTACTTTCTCTCTTGAGGCCCTGTTATCAGGTGCTTACGGTGTTGACACTCCCGAAGAAGTAGCCCTTATTAGAGAGCGTGATCTCGCTTTCGCTTCCGGCGTGGATACCGCCGAGAGTGTCCCGAGCTCTCCTGACGTTTCGGAGAGTGATTCGTGTTTTGAACACGATGATGTCCCGTCGACATCGGCTACTTGCTCTTTAGAGCGAGTTTCTTTCCTTGTTGAAGATTTGAATGCCATGTCTGACGTTGAGATTAGGACCGTCTTTGAGAATTTGATCAGACCGACTTACGTAGGCTGTATTGAGGTGCCTGAATTTTGCAGGAAC…
		>PSV-RNA2-GYGI-p_2778_67-2571_2a protein
		MATFSLEALLSGAYGVDTPEEVALIRERDLAFASGVDTAESVPSSPDVSESDSCFEHDDVPSTSATCSLERVSFLVEDLNAMSDVEIRTVFENLIRPTYVGCIEVPEFCRNKLTLSVSVARNLISTASRYPRKLKAYSDLVASIYNGADIFDDAPVDETVSDEVPGYVFYPVERPDGYERPPLCSDCGLIGYQCACHDLAGRRAAFAEMTISHTYELESLSGVVDDATLLANLGSFLLPIHCEYSRVDPSLSSFHLTQPHPTDRVSVESLQAVCDTSLPTHVCYDDTYHQVFVENSDFTTDIDHLTLKQSDLIPRADGGNYLKPVLTTGSGSKRLGTTKEVLTAIKKRNADVPELSGSVDLTRISKAVARRFKESYFNTNALAQSNFLNVVGNFHAYMQ…
		>PSV-RNA2-GYGI-p_2778_2378-2668_2b protein
		MSSVEQIHVKLQKLVEKQKSARKRHRQNRKARGHKSPSELRRRELRETLFLLSQLPLGLLHDEDSACYEPSCSPSYTSCDETDWFAGNEWCEGSYS*
	>PSV-RNA3-GYGI-p_2173
	CCAGGGATCTGACCGCGTGCCAGTAGGATTCCACTATTTGTTAGTAGATAGTAGTACCCACGTTTTGTAAATATACGTGTTGTTGTGTTGGTATACCCTCGTATGAGTATGGCTTTCTCTGGGTCTAGTCGGACTTTAACACAACAGTCCTCGGCGGCATCAACTGATGATCTACACAAGATTTTATTCAGCCCCGAAGCCATAAAAGAGATGGCGACTAAATGCGACCTAGGTCGACACCACTGGCTACGCGCAGATGATGCCGTGTGTGTCAGACCCCTCGTTCCCGAGTCTACGTCCAATAAAGTGACCCAATGGTTCAAAACCGGTTATGAAGCCGGGAAACTACCATCGAAAGGGTACATGATCATCCCGCAAGTTTTATGCGCCGTCACCCGT…
		>PSV-RNA3-GYGI-p_2173_putative movement protein_109-975
		MAFSGSSRTLTQQSSAASTDDLHKILFSPEAIKEMATKCDLGRHHWLRADDAVCVRPLVPESTSNKVTQWFKTGYEAGKLPSKGYMIIPQVLCAVTRTVTSNAEGSLEIYLADLGDVELAPIDDQVVTLHNRDLPALISFQPTYDCPMEKVGDRSRCFAVVIKRHGYLGHPGSTASVCSNWQPKFSSKNNNYKPAAAGKTLVLPYNRLSELSGPSAVVRLLKSQLNMQSSPLFQLPGGPIMQKAIGSEREEGLNCKRKLPLEEVCTTSQVSASSRPSVVNGIERPGTL*
		>PSV-RNA3-GYGI-p_2173_coat protein_1233-1911
		MAPKGTGNGSRRPRRGRRSSPAEDAHARELRAVTTQLNRLVTLTAARVPTLDHPTFVSSKQCMKGYTYTTLDVRPTQTQKGHSFGQRLNLPVPVSEFPKKKVSRVQLRLNPSPAFDSTVWVTLRKLPPGYSLASENVYKLFTDGGAAVLTYQHIPTGIQRDNKILYNLSSVGTEIGDIGDYAIIVHSKDDTLEADEMVIHVDVEHQRIPSATALPV*GSGTSPKTL
	>PeMoV-GYNA-p_not_full_seq_0.98731
	NNNNNNNNNNNNNNNNNNNTACAAAAACATTCAAGCAATTAAACTTTCTTTAAATTCTCTCTCTTAAACTCTTCTTAAATCTCGCAGAAATTTCCCTTCAAGCTTTTCAATCACTGAACTCAATGGCATCCATTACTTTCGGTAACGCATGCACTGTCGTCTTCGGACAAGTTAGGAAGGAGGAAGTTACTGCCGGACCTGTGGCAGTGAACTTGAATGAAGGCACAAGAGTGGTGGTTGTGCCAACTGCGGCACAAATGGCAACACCCACGCCAAGTGCTAGCATTAAGATCATTAATAGATGGTCTAATAAAGCTGTCTCCTCATATGAGAGACAAGTAGAGGATGTATTCGCGAACTTTTTCGCGAAAAAGGAGAGGAGTGACGAGCTTTTAACTC…
	>SYMMV-GYNA-p_3997
	GCCAGTTATCCACCATTTAATCTTTCAGGATGATGATCCAATTCGGAACAATGCCACCTGTCAGAATTGATGGACCTCCACGAGCTTTTTCGATGGGGATGGCTCTCAGAGCGGTTGGGAAATTCTTAGTCAACTGTTGCTCTGCTTTCGGCGATAACTGGGCCGACAGTATCACCAGGAACCGGACTCAACACGTCTGCGCACTCCAATATTTTGGGGACCTCCCCATTGAGTGCATAGTGAAGAGCACCGGGGACTTTGTAAGGGAACCAGCCAATGTCACTAGGGAAGTCGGGAATGAGAAGCGTGTTGTCAATAGGCACGCCAAAGGGTATTTCCTAAGTGAAATGGTGGCGAGTTGCCGGTTACACTTCAACGGCATTCCTCGCTCCACTGAGG…
		>SYMMV-GYNA-p_3997_replicase_30-2270_transl_except(711-713)
		MMIQFGTMPPVRIDGPPRAFSMGMALRAVGKFLVNCCSAFGDNWADSITRNRTQHVCALQYFGDLPIECIVKSTGDFVREPANVTREVGNEKRVVNRHAKGYFLSEMVASCRLHFNGIPRSTEANLLGVRRYLATYCQEHRLTNQQTLKLVDVATPLVMTANHQDVVSMKLMNDPLLNLYRTLHLEAQVVHTPLRQLVARPFSGTAWSQWIDSVRGYRDPRGFRLAQGCLRRVPGFNTKISRGDHPDMLITPRNGCHKVRYMGQVLGMSNGRHFGVHNSSLTNLRRGLIERVFYVEGPKGLQPPPKPEPGIFQESLYGFKRKLMRVVGTHSRIGHDEFVSLYHGRRRTIYQQAVDSLSVRSVERKDAYLSTFIKAEKIPLWKKPDPAPRVIQPRNPRYN…
		>SYMMV-GYNA-p_3997_P7 protein_2270-2476
		MDKSPQRGRSRSRSRQTQGPKGPKPENKQIQVAHHAVDKARSKPPGGDHGGDFVIVAHAVTVNINFNI*
		>SYMMV-GYNA-p_3997_P10 protein_2373-2657
		MPSTRHEVNHLAVITGVILLLWHMRSQSILILIFDAIAPRVTNITSAILLAIFYCYSNSTASIPYISQPVTHSSTSKIVYIAVGTNPVSVSKHE*
		>SYMMV-GYNA-p_3997_coat protein_2654-3718
		MNGKMLTIAQLAKKEKTEGRRALSKNQRKRLDSADTRPLKEVSSTARVSTRRVPAAISSNVSNGVPNYAVRQNKPVIQHTELWGTLMSNSTESPAYIARTLNPSDPATFNWVQPLSTGYDMYRLINCEIIYTPRCATTTTGSVVLAHDPDASDANPDNVTDLLNMAGAVSGSVFSPLRIKPNIKQLDRYVRDNSTSDPKLVDAGKILVAAYGQQASTTPFALGEVRFSYTLQLLNPQPHSTMVQRLGAAPPPGVGPTYATLRTVNGATTSSNVLTFSTAGAYLITAVDATAGLGTPVTTDFGRFRVQGTSAADSPLLMFGTALKSGATITFSGPVSNVLDVYVVRDSGVSDNSS*
		>SYMMV-GYNA-p_3997_hypothetical protein_2658-3329
		MEKCSPLPNSLRRRKQRDEELSPRTSESDSTPLTLDPSRKSAVPLECQHEESPLPSRPMCPMEYRTTLFDKTNRSFSILSYGELLCLIALSPLLISLGHSTQVILQHSIGCNRSPQGMICTDSLIVRSSTLPGVRLPLRDRLSWRMIQTLVMLTLIMSLTCLTWLALSLARSSLPSGSSQTLNSSTVMFVTILLATPSWLMLARYWLQHMDSKLQQPPSPSAK*
	>SMV-GYNA-p_9566
	CAGCAAACAACTCAAACGCAAACAGAAATTTTCGTAACTACATTTCTACAAGCAACCATTACTCTAGCTATTTGCAGTTTCACATTTCCTCACAGCAGCAGCAAGTCAAATGGCAACAATCATGATTGGAAGCATGGCGATTTCTGTGCCAAACACCCACATATTGTGCGCATCGAATTCTGTGATGCCAGTTCGAGCAGTTCAGATGGCAAAACAAGTGCCTTCTGCTCGAGGGGTGTTATACACACTTAAAAGAGAGGGCAACACGCAAGTGCATAAGCATGAGGAGGCACTGCGCAAATTTCAAGAAGCATTTGACCAAGATGTTGGCATTCAGCGAAGGCTTCTGGTAAACAAGCATAGTTCCATACAATCCACAAAGAGGAATGGTTTGACCTT…
		>SMV-GYNA-p_9566_ORF1_110-9313
		MATIMIGSMAISVPNTHILCASNSVMPVRAVQMAKQVPSARGVLYTLKREGNTQVHKHEEALRKFQEAFDQDVGIQRRLLVNKHSSIQSTKRNGLTLRRLTLEQARAKEAAIARRRQEEEDFLNGKYEQQFYAGVSATKSMKFEGGSVGFRTKYWRPTPKKTKERRATSQCRNPTYVLEEVLSIASKSGKLVEFITGGKGKRVKVCYVRKHGAILPKFSLPHEEGKYIHQELQYASTYEFLPYICMFAKYKSINADDITYGDSGLLFDERSSLTTNHTKLPYFVVRGRKNGKLVNALEVVENMDDIQHYSQNPEAQFFRGWKKVFDKMPPNVENHECTIDFTNEQCGELAAAISQSIFPVKKLSCKQCRQHIKHLSWEEYKQFLLAHMGCHGTEWETFQ…
		>SMV-GYNA-p_9566_ORF2_2863-3090
		KNLLRSLEAGMARIKLVGKIFYNMAIEKVCSTYGEMFDKESCRRKQRIFRKLCECVLHECPVTPKKCKKYTFPKM*
	>SYCMV-GYNA-p_4117
	TCTGGATCTTTGTACCTTTGTGCCACCTAAGCTGGTATTGGTTTATCACACAACGTATGACCGACACAGTCATTGTGAACTTTTCACTGATCCGAACTCGGTGCGTGGAACGCTTTGGCGTGAATTCCCTCCCAGTTGGAAGACATTTCATTGGTTCTGAGGAGATTCCTACCGGCATCGATTTTGTTGAGCGGTCTTTTCAGGTTACAGCCTTTGGGAATTATTCGGTTCCCGAGAGAAGCAGAGTTAGATTGATAGACTGCCCTGTGTCGTGCGAGGGAACTTTTAAGTTCGACCCCGTACCTTTGTGGCTATCCATCAACTGTCGTGTTTGTCAAACTGAGGCTAACCTTATCATCAACCAGGAGTTGGTGCCTGGGTATAGTGAAAACAGCAAGT…
		>SYCMV-GYNA-p_4117_putative movement protein_57-545
		MTDTVIVNFSLIRTRCVERFGVNSLPVGRHFIGSEEIPTGIDFVERSFQVTAFGNYSVPERSRVRLIDCPVSCEGTFKFDPVPLWLSINCRVCQTEANLIINQELVPGYSENSKFVFCDPEGRPLRIRTRRGVQPSRFYHQEEKTICQSCVIQGCLRTRSWS*
		>SYCMV-GYNA-p_4117_Px_298-720_transl_except(pos:298-300_aa:Met)
		PYLCGYPSTVVFVKLRLTLSSTRSWCLGIVKTASSCFATPKGDLCESEHEGVSNPADFTTRKRRPFVSHASSRAVCVHALGREHGKLCHTPRFVHAGSIQVRSHGSGCGLDDPVRYRALVESVTRELPLRIRSSSTSSRS*
		>SYCMV-GYNA-p_4117_polyprotein P2ab_503-3396_join(503-1738_1738-3396)
		MRHPGLFAYTLLVVNMASFAILLDSFMLGAYRSDHMVPVVALMTLCATVLWLSLSLVSFLYGYVRVRLVPEAKQERKYYVAHSAPYFDPTLGVMMKFTPNHGGPSIEVQVNPSWISLLDRSLKINGDEHSNESAILGSFYSAVKPGDEPASLVAIKSGPLTIGFGCRTKIDGEDALLTANHVWNGAAKPDALAKNGKQVAVEDWAVPVSSDHQMLDFVAVRVPSCVWSKLGVKSTPLVCPSAKDAVTCYGGPSSDELLSSVGNCSPTEFAWKVTHNCPTAAGWSGTPLYSSRGVVGMHTGFESIGKMNRGVNMFYVANYLLRSQETLPPELSVIEIPFEDVETRSYEFLEVEIVGRGKAKLGKREFAWIPESGKYWADQDEDELPPPPKMQGGKLVWAD…
		>SYCMV-GYNA-p_4117_polyprotein P2a_503-2227
		MRHPGLFAYTLLVVNMASFAILLDSFMLGAYRSDHMVPVVALMTLCATVLWLSLSLVSFLYGYVRVRLVPEAKQERKYYVAHSAPYFDPTLGVMMKFTPNHGGPSIEVQVNPSWISLLDRSLKINGDEHSNESAILGSFYSAVKPGDEPASLVAIKSGPLTIGFGCRTKIDGEDALLTANHVWNGAAKPDALAKNGKQVAVEDWAVPVSSDHQMLDFVAVRVPSCVWSKLGVKSTPLVCPSAKDAVTCYGGPSSDELLSSVGNCSPTEFAWKVTHNCPTAAGWSGTPLYSSRGVVGMHTGFESIGKMNRGVNMFYVANYLLRSQETLPPELSVIEIPFEDVETRSYEFLEVEIVGRGKAKLGKREFAWIPESGKYWADQDEDELPPPPKMQGGKLVWAD…
		>SYCMV-GYNA-p_4117_capsid protein_3206-4009
		MAKRLTKQQLAKAIANTLEPPSGAQPRKRRNRSRRRSAAMQPRPIQAGVSMAPIAQGTMVRLREPSMRTTGGITTLTHSELSTELSVTSTIVVASELVMPYSVGTWLRGVASNWSKYAWISVRYTYLPACPSDTAGTIHMGFQYDMADTVPVSVNQLSNLRGYVSGQVWSGSSGLCFINGTKCLDTSSAISTTLDVSKLGKKWYPYKTSTDYTTAVGVDANIATPLVPARLVIAMLDGTSTTAVNAGRLYVTYTIQLVEPIASALNN*
	>SMV-JEBU-p_not_full
	NNNNNNNNNNNNNNNNNNNNNNNNNNNNNNNNNNNNNNNNNNNNNNNNNNNNNNNNNNNNNNNNNNNNNNNNNNNNNNNNNNNNNNNNNNNNNNNNNNNNNNNNNNNNNNNNNNNNNNNNNNNNNNNNNNNNNNNNNNNNNNNNNNNNNNNNNNNNNNNNNNNNNNNNNNNNNNNNNNNNNNNNNNNNNNNNNNNNNNNNNNNNNNNNNNNNNNNNNNNNNNNNNNNNNNNNNNNNNNNNNNNCTTCTGCGCGAGGGGTGTTATACACACTTAGAAGAGAGGGCAGCACGCAAGTGCATAGGCATGAGGAGGCACTGCGCAAATTCCAAGAAGCATTCGACCAAGATGCTGGTATTCAGCGAAGGCTTCTTGTAAACAAGCATAGTTCCATACAATCCA…
		>SMV-JEBU-p_not_full_ORF1
		NNNNNNNNNNNNNNNNNNNNNNNNNNNNNNNNNNNNNNSARGVLYTLRREGSTQVHRHEEALRKFQEAFDQDAGIQRRLLVNKHSSIQSTKKNGLTLRRLTLEQAQAKEAAFARRMQEEEDFLNGKYEQQFYAGVSTTKSMKFEGGSVGFRTKYWRPTPKKTKERRAIPQCRKPTHVLEEVLSLASKSGKLVEFIIGSRGKRVKVCYVRKHGAILPKFSLPHEEGKYIHQELQYASTYEFLPYICMFAKYKSINANNNNNNNNNNNNNNNNNNNNNNNNNNNNNNNNNNNNNLVNALEVIKNIEGIQHYSQNPETQFFRGWKKVFDKMPPHVENHECTIDFTNEQCGELAAAISQSIFPVKKLSCKQCRQHIKNLSWEEYKQFILAHMGCHGNEWETFQ…
		>SMV-JEBU-p_not_full_ORF2
		KHKLKSLEAGNNNNNNNNNNNNNNNNNNNNNNNNNNNNNNNNNNNNNNNNNNNECVLHECPVTPQKCKKYTFSKM*
	>SYCMV-JEBU-p_not_full_seq
	NNNNNNNNNNNNNNNNNNNNNNNNNNNNNNNNNNNNNNNNNNNNNNNNNNNNNNNNNNNNNNNNNNNNNNNNNNNNNNNNNNNNNNNNNNNNNNNNNNNNNNNNNNNNNNNNNNNNNNNNGGTGCGTGGAACCCTTTGGCGTGAATTCCCTCCCAGTTGGAAGACATTTCATTGGTTCTGAGGAGATTCCTACCGGCATCGATTTTGTTGAGCGGTCTTTTCAGGTTACAGCCTTTGGGAATTATTCGGTTCCCGAGAGAAGCAGAGTTAGATTGATAGACTGCCCTGTGTCGTGCGAGGGAACTTTCAAGTTCGACCCCGTACCCTTGTGGCTATCCATCAACTGCCGTGTTTGTCAAACTGAGGCTAACCTTATCATCAACCAGGAGTTGGTGCCTG…
	>SYMMV-JEBU-p_3999
	GCCAGTTATCCACCATTTAATCTTTCAGGATGATGATCCAATTCGGAACAATGCCACCTGTCAGAATTGATGGACCTCCACGAGCTTTTTCGATGGGGATGGCTCTCAGAGCGGTTGGGAAATTCTTAGTCAACTGTTGCTCTGCTTTCGGCGATAACTGGGCCGACAGCATCACCAGGAACCGGACTCAACACGTCTGCGCACTCCAGTATTTTGGGGATCTCCCCATTGAGTGCATAGTGAAGAGCACCGGGGACTTTGAAAGAGAACCGGCCAATGTCACCAGGGAAGTCGGGAATGAGAAGCGTGTCGTCAACAGGCACGCCAAAGGGTACTTCCTAAGTGAAATGGTGGCGAGTTGCCGATTACACTTCAACGGCATTCCTCGCTCCACTGAGG…
		>SYMMV-JEBU-p_3999_30-2270_transl_except(pos711-713)
		MMIQFGTMPPVRIDGPPRAFSMGMALRAVGKFLVNCCSAFGDNWADSITRNRTQHVCALQYFGDLPIECIVKSTGDFEREPANVTREVGNEKRVVNRHAKGYFLSEMVASCRLHFNGIPRSTEANLLGVRRYLATYCQEHRLTNQQTLKLVDVATPLVMTANHQDVVSMKLMNDPLLNLYRTLHLEAQVVHTPLRQLVARPFSGTAWSQWIDSVRGYRDPRGFRLAQGCLRRVPGFNTKISRGDHPDMLITPRNGCHKVRYMGQVLGMSNGKHFGVHNSSLTNLRRGLIERVFYVEGPKGLQPPPKPEPGIFQESLHGFKRKLMHVVGTHSRIGYDEFVSLYHGRRRTIYQQAVDSLSVRSVERKDAYLSTFIKAEKIPLWKKPDPAPRVIQPRNPRYN…
		>SYMMV-JEBU-p_3999_2270-2476
		MDKSPQRGRSRSRSRQTQGPKGPKPENKQIQVAHHAVDKARGKPPGGDHGGDFVIVAHTVTVNINFNI*
		>SYMMV-JEBU-p_3999_2373-2657
		MPSTRHEVNHLAVITGVILLLWHIRSQSILILIFDAIAPRVTNITSAILLAIFYCYSNSTASIPYISQPVTHSSTSKIVYIAVGTNPVSVSKHE*
		>SYMMV-JEBU-p_3999_2654-3718
		MNGKMLTIAQLAKKEKTEGRRALSKNQRKRLDSADTRPLKEVSSTARVSTRRVPAAISSNVSNGVPNYAVRQNKPVIQHTELWGTLMSNSTESPAYIARTLNPSDPATFNWVQPLSTGYDMYRLINCEIIYTPRCATTTTGSVVLAHDPDASDANPDNVTDLLNMAGAVSGSVFSPLRIKPNIKQLDRYVRDNSTSDPKLVDAGKILVAAYGQQASTTPFALGEVRFSYTLQLLNPQPHSTMVQRLGAAPPPGVGPTYATLRTVNGATTSSNVLTFSTAGAYLITAVDATAGLGTPVTTDFGRFRVQGTSAADSPLLMFGTALKSGATITFSGPVSNVLDVYVVRDSGVSDNSS*
		>SYMMV-JEBU-p_3999_2658-3329
		MEKCSPLPNSPRRRKQRDEELSPRTSESDSTPLTLDPSRKSAAPLGCQHEESPLPSRLMCPMEYRTTLFDKTNRSFSILSYGELLCLIALSPLLISLGHSTQVILQHSIGCNRSPQGMICTDSLIVRSSTLPGVRLPLRDRLSWRMIQTLVMLTLIMSLTCLTWLALSLARSSLPSGSSQTLNSSTVMFVTILLATPSWLMLARYWLQHMDSKLQQPPSPSVK*
	>PSV-RNA3-JEBU-p_not_full_seq
	NNNNNNNNNNNNNNNNNNNNNNNNNNNNNNNNNNNNNNNNNNNNNNNNNNNNNNNNNNNNNNNNNNNNNNNNNNNNNNNNNNNNNNNNNNNNNNNNNNNNNNNNNNNNNNNNNNNNNNNNNNNNNNNNNNNNNNNNNNNNNNNNNNNNNNNNNNNNNNNNNNNNNNNNNNNNNNNNNNNNNNNNNNNNNNNNNNNNNNNNNNNNNNNNNNNNNNNNNNNNNNNNNNNNNNNNNNNNNNNNNNNNNNNNNNNNNNNNNNNNNNNNNNNNNNNNNNNNNNNNNNNNNNNNNNNNNNNNNNNNNNNNNNNGTCCAATAAAGTGGCCCAATGGTTCAAGACCGGTTATGAAGCCGGGAAACTACCATCGAAAGGGTACATGATCATCCCGCAAGTCTTATGCG…
	>PSV-RNA2-JEBU-p_not_full_seq
	NNNNNNNNNNNNNNNNNNNNNNNNNNNNNNNNNNNNNNNNNNNNNNNNNNNNNNNNNNNNNNNNNNNNNNNNNNNNNNNNNNNNNNNNNNNNNNNNNNNNNNNNNNNNNNNNNNNNNNNNNNNNNNNNNNNNNNNNNNNNNNNNNNNNNNNNNNNNNNNNNNNNNNNNNNNNNNNNNNNNNNNNNNNNNNNNNNNNNNNNNNNNNNNNNNNNNNNNNNNNNNNNNNNNNNNNNNNNNNNNNNNNNNNNNNNNNNNNNNNNNNNNNNNNNNNNNNNNNNNNNNNNNNNNNNNNNNNNNNNNNNNNNNNNNNNNNNNNNNNNNNNNNNNNNNNNNNNNNNNNNNNNNNNNNNNNNNNNNNNNNNNNNNNNNNNNNNNNNNNNNNNNNNNNNNNNNNNNNNN…
	>PeMoV-JEBU-p_9703
	CTCAATCACACATATACAAAAACGTTCAAGCAATTAAACTTTCTTTAAATTCTCTCTCTTAAACTCTTCTTAAATCTCGCAGAAATTTACCTTCAAGCTTTTCAATCACTGAACTCAATGGCATCCATTACTTTCGGTAACGCATGCACTGTCGTCTTCGGACAAGTAAGGAAGGAGGAAGTTACTGCCGGACCTGTGGCAGTGAACTTGAATGAAGGCACAAGAGTGGTGGTTGTGCCAACTGCGGCACAAATGGCAACACCCACGCCAAGTGCTAGCATTAAGATCATTAATAGATGGTCTAATAAAGCTGTCTCCTCATATGAGAGACAAGTAGAGGATGTATTCGCGAACTTTTTCGCGAAAAAGGAGAGGAGTGACGAGCTTTTAACTCGTTAC…
		>PeMoV-JEBU-p_9703_polyprotein_118-9417
		MASITFGNACTVVFGQVRKEEVTAGPVAVNLNEGTRVVVVPTAAQMATPTPSASIKIINRWSNKAVSSYERQVEDVFANFFAKKERSDELLTRYYGKVVQKGNRLVVKRAPLHVARVLEKQRLQDIEDEKAFLQYRDVGVHVAGSVKFTDTRSRGQTVSFRTEHYKPTGKIVQKKKAQRQRANADVDHFTDEVMKICSADCKQVEFISMGKRRLTAKFKLFGKSVIPCIQLAHEKGRRLRRELDPRIHEQVIAHLVKGRKVRELITDDMVTYGWSGAILNKKLFKRTPFRWDEVVVRGRLYGKLVDARSKLSEYSKDKIHQYSSFEAQFWKGWKNKFDTLHPHNKDHICEPTINNEKCGEIVATVFQAIHPVIKVSCSTCRERLTKASNEELNEYIAIN…
		>PeMoV-JEBU-p_9703_PIPO_2919-3143
		NYWRRAQQGVVRAKLVGKILFNHFLEASAKAYYGTFAKHKATRYRRQVRNLMYLVTWKDQGPIQWSKRCDIRNV*
	>WVMV-JEBU-p_9668
	AGACATAAGATAATATAAACGCTCATAACAACTCTCAAACTTTTTGAACATCTCAGAATTTGCGAACTTCACTTGTGATTTACTACAATTCTCTCTTGTAATTTCTCTTCAGTTTAAGTGACTTGTTTGTGTTAGATATGGCATCAATCATGATCGGAAGTTTTAATGTGTCATTACCTGCGACACATGTGAATGGTGATGCTATGCACCATGATTTGTGCGCACTGAATTCTGTAGTGCCACCTCTTGTGCAGCACGTGGCGCCACTAGTGCCATTCATAAAGAATACATTTAGGTTCCATGTGAACACTGGCACACGACAGTTAGCTGAGTATGCCAGACAGATGAGTGCTTTTGATGCAGCACTTACCCAGAATCCTACAATCCAAAAGAGACTTC…
		>WVMV-JEBU-p_9668_ORF1_138-9416
		MASIMIGSFNVSLPATHVNGDAMHHDLCALNSVVPPLVQHVAPLVPFIKNTFRFHVNTGTRQLAEYARQMSAFDAALTQNPTIQKRLLINKHSPVQQRKKGVCLHHISLEKAMERQDQALKREKELEDFLAGNYTQREYIGAIAGTISKPTGATVGFRTKYYRRQSKSPRKVRKCIRNTNANYVLEEILSLAVKFDKPVEFIMSGKKKNFKMRYVRKHNSIIPKIELPHENGKYVSTELQYDNIKDYLPFICMFGKYRNISDSNITYGDSGLLFDERSSLTTTNTRLPHFVVRGRRSGHLVSAFDTYKHVTEIQHYSQSLEVQFFQGWKKMFDRMLPHLEEHNCTVDFTNEQCGELAASISQAIYPVKKLSCKQCRQHIKKLSWAEYKQFLLASMGCHE…
		>WVMV_JEBU-p_9668_ORF2_2915-3139
		NLCSSLKTGVVRIKLVGKIFCNMAIEKVFSMYGSIFDKESCRRKQRVFKKLCECVLHQCPITPKRCKKYVLSKM*
	>SYMMV-JENA-p_not_full_seq
	NNNNNNCCCAGCCAGTTATCCACCATTTAATCTTTCAGGATGATGATCCAATTCGGAACAATGCCACCTGTCAGAATTGATGGACCTCCACGAGCTTTTTCGATGGGGATGGCTCTCAGAGCGGTTGGGAAATTCTTAGTCAACTGTTGCTCTGCTTTCGGCGATAACTGGGCCGACAGTATCACCAGGAACCGGACTCAACACGTCTGCGCACTCCAATATTTTGGGGATCTCCCCATTGAGTGCATAGTGAAGAGCACCGGGGACTTTGCAAGGGAACCAGCCAATGTCACCAGGGAAGTCGGGAATGAGAAGCGTGTAGTCAACAGGCACGCCAAAGGGTACTTCCTAAGTGAAATGGTGGCGAGTTGCCGGTTACACTTCAACGGCATCCCTCGC…
	>SMV-JENA-p_not_full_seq
	NNNNNNNNNNNNNNNNNNNNNNNNNNNNNNNNNNNNNNNNNNNNNNNNNNNNNNNNNNNNNNNNNNNNNNNNNNNNNNNNNNNNNNNNNNNNNNNNNNNNNNNNNNNNNNNNNNNNNNNNNNNNNNNNNNNNNNNNNNNNNNNNNNNNNNNNNNNNNNNNNNNNNNNNNNNCAAACACTCACATCTCGTGCGCATCGAATTCTGTGATGCCGGTTCAAGCAGGTCAAATGGCAAAACAAGTGCCTTCTGCTCGAGGGGTGTTATACACACTTAGAAGAGAGGGCAGCACGCAAGTGCATAGGCATGAGGAGGCACTGCGCAAATTCCAAGAAGCATTCGACCAAGATGCTGGTATTCAGCGAAGGCTTCTTGTAAACAAGCATAGTTCCATACAATCCA…
	>PeMoV-JENA-p_not_full_seq
	NNNNNNNNNNNNNNNNNNNNNNNNNNNNNNNNNNNNNNNNNNNNNNNNNNNNNNNNNNNNNNNNNNNNNNNNNNNNNNNNNNNNNNNNNNNNNNNNNNNNNNNNNNNNNNNNNNNNNNNNNNNNNNNNNNNNNNNNNNNNNNNNNNNNNNNNNNNNNNNNNNNNNNNNNNNNNNNNNNNNNNNNNNNNNNNNNNNNNNNNNNNNNNNNNNNNNNNNNNNNNNNNNNNNNNNNNNNNNNNNNNNNNNNNNNNNNNNNNNNNNNNNNNNNNNNNNNNNNNNNNNNNNNNNNNNNNNNNNNNNNNNNNNNNNNNNNNNNNNNNNNNNNNNNNNNNNNNNNNNNNNNNNNNNNNNNNNNNNNNNNNNNNNNNNNNNNNNNNNNNNNNNNNNNNNNNNNNNNNN…
	>SYCMV-JENA-p_not_full_seq
	NNNNNNNNNNNNNNNNNNNNNNNNNNNNNNNNNNNNNNNNNNNNNNNNNNNNNNNNNNNNNNNNNNNNNNNNNNNNNNNNNNNNNNNNNNNNNNNNNNNNNNNNNNNNNNNNNNNNNNNNNNNNNNNNNNNNNNNNNNNNNNNNNNNNNNNNNNNNNNNNNNNNNNNNNNNNNNNNNNNNNNNNNNNNNNNNNNNNNNNNNNNNNNNNNNNNNNNNNNNNNNNNNNNNNNNNNNNNNNNNNNNNNNNNNNNNNNNNNNNNNNNNNNNNNNNNNNNNNNNNNNNNNNNNNNNNNNNNNNNNNNNNNNNNNNNNNNNNNNNNNNNNNNNNNNNNNNNNNNNNNNNNNNNNNNNNNNNNNNNNNNNNNNNNNNNNNNNNCATCAACCAGGAGTTGGTGCCTG…
	>PSV-RNA1-JENA-p_not_full_seq
	NNNNNNNNNNNNNNNNNNNNNNNNNNNNNNNNNNNNNNNNNNNNNNNNNNNNNNNNNNNNNNNNNNNNNNNNNNNNNNNNNNNNNNNNNNNNNNNNNNNNNNNNNNNNNNNNNNNNNNNNNNNNNNNNNNNNNNNNNNNNNNNNNNNNNNNNNNNNNNNNNNNNNNNNNNNNNNNNNNNNNNNNNNNNNNNNNNNNNNNNNNNNNNNNNNNNNNNNNNNNNNNNNNNNNNNNNNNNNNNNNNNNNNNNNNNNNNNNNNNNNNNNNNNNNNNNNNNNNNNNNNNNNNNNNNNNNNNNNNNNNNNNNNNNNNNNNNNNNNNNNNNNNNNNNNNNNNNNNNNNNNNNNNNNNNNNNNNNNNNNNNNNNNNNNNNNNNNNNNNNNNNNNNNNNNNNNNNNNNN…
	>PSV-RNA2-JENA-p_not_full_seq
	NNNNNNNNNNNNNNNNNNNNNNNNNNNNNNNNNNNNNNNNNNNNNNNNNNNNNNNNNNNNNNNNNNNNNNNNNNNNNNNNNNNNNNNNNNNNNNNNNNNNNNNNNNNNNNNNNNNNNNNNNNNNNNNNNNNNNNNNNNNNNNNNNNNNNNNNNNNNNNNNNNNNNNNNNNNNNNNNNNNNNNNNNNNNNNNNNNNNNNNNNNNNNNNNNNNNNNNNNNNNNNNNNNNNNNNNNNNNNNNNNNNNNNNNNNNNNNNNNNNNNNNNNNNNNNNNNNNNNNNNNNNNNNNNNNNNNNNNNNNNNNNNNNNNNNNNNNNNNNNNNNNNNNNNNNNNNNNNNNNNNNNNNNNNNNNNNNNNNNNNNNNNNNNNNNNNNNNNNNNNNNNNNNNNNNNNNNNNNNN…
	>PSV-RNA3-JENA-p_not_full_seq
	NNNNNNNNNNNNCAGGAATCTGACCGCGTGCCAGTAGGATTCCACTATTTGTTAGTAGATAGTAGTACCCACGTTTTGTAAATATACGTGTTGTTGTGTTGGTATACCCTCGTATGAGTATGGCTTTCTCTGGGTCTAGTCGGACTTTAACACAACAGTCCTCGGCGGCATCAACTGATGATCTACACAAGATTTTATTCAGCCCCGAAGCCATAAAAGAGATGGCGACTAAATGCGACCTAGGTCGACACCACTGGCTACGCGCAGATGATGCCGTGTGTGTCAGACCCCTCGTTCCCGAGACTACGTCCAATAAAGTGGCCCAATGGTTCAAGACCGGTTATGAAGCCGGGAAACTACCATCGAAAGGGTANNNNNTCATCCCGCAAGTCTTATGCG…
	>BCMV-JENA-p_not_full_seq
	NNNNNNNNNNNNNNNNNNNNNNNNNNNNNNNNNNNNNNNNNNNNNNNNNNNNNNNNNNNNNNNNNNNNNNNNNNNNNNNNNNNNNNNNNNNNNNNNNNNNNNNNNNNNNNNNNNNNNNNNNNNNNNNNNNNNNNNNNNNNNNNNNNNNNNNNNNNNNNNNNNNNNNNNNNNNNNNNNNNNNNNNNNNNNNNNNNNNNNNNNNNNNNNNNNNNNNNNNNNNNNNNNNNNNNNNNNNNNNNNNNNNNNNNNNNNNNNNNNNNNNNNNNNNNNNNNNNNNNNNNNNNNNNNNNNNNNNNNNNNNNNNNNNNNNNNNNNNNNNNNNNNNNNNNNNNNNNNNNNNNNNNNNNNNNNNNNNNNNNNNNNNNNNNNNNNNNNNNNNNNNNNNNNNNNNNNNNNNNN…
	>SYMMV-CHBU-139_3981bp
	CCAGCCAGTTATCCACCATTTAATCTTTCAGGATGATGATCCAATTCGGAACAATGCCACCTGTCAGAATTGATGGACCTCCACGAGCTTTTTCGATGGGGATGGCTCTCAGAGCGGTTGGGAAATTCTTAGTCAACTGTTGCTCTGCTTTCGGCGATAACTGGGCCGACAGCATCACCAGGAACCGGACTCAACACGTCTGCGCACTCCAATATTTTGGGGACCTCCCCATTGAGTGCATAGTGAAGAGCACCGGGGACTTTGCAAGGGAACCAGCCAATGTCACCAGGGAAGTCGGGAATGAGAAGCGTGTTGTCAATAGGCACGCCAAAGGGTACTTCCTAAGTGAAATGGTGGCGAGTTGCCGATTACACTTCAACGGCATTCCTCGCTCCACTG…
		>SYMMV-CHBU-139_3981bp_gene1_33-2273_transl_except(pos:714-716)_replicase
		MMIQFGTMPPVRIDGPPRAFSMGMALRAVGKFLVNCCSAFGDNWADSITRNRTQHVCALQYFGDLPIECIVKSTGDFAREPANVTREVGNEKRVVNRHAKGYFLSEMVASCRLHFNGIPRSTEANLLGVRRYLATYCQEHRLTNQQTLKLVDVATPLVMTANHQDVVSMKLMNDPLLNLYRTLHLEAQVVHTPLRQLVARPFSGTAWSQWVDSVRGYRDPRGFRLAQGCLRRVPGFNTKISRGDHPDMLITPRNGCHKVRYMGQVLGMSNGKHFGVHNSSLTNLRRGLIERVFYVEGPKGLQPPPKPEPGIFQESLHGFKRKLMHVVGTHSRIGHDEFVSLYHGRRRTIYQQAVDSLSVRSVERKDAYLSTFIKAEKIPLWKKPDPAPRVIQPRNPRYN…
		>SYMMV-CHBU-139_3981bp_gene2_2273-2479_P7 protein
		MDKSPQRGRSRSRSRQTQGPKGPKPENKQIQVAHHAVDKARGKPPGGDHGGDFVIVAHTVTVNINFNI*
		>SYMMV-CHBU-139_3981bp_gene3_2376-2660_P10 protein
		MPSTRHEVNHLAVITGVILLLWHIRSQSILILIFDAIAPRVTNITSAILLAIFYCYSNSTASIPYISQPVTHSSTSKIVYIAVGTNPVSVSKHE*
		>SYMMV-CHBU-139_3981bp_gene4_2657-3721_coat protein
		MNGKMLTIAQLAKKEKSEGRRALSKNQRKRLDSADTRPLKEVSSTARVSTRRVPAAISSNVSNGVPNYAVRQNKPVIQHTELWGTLMSNSTESPAYIARTLNPSDPATFNWVQPLSTGYDMYRLINCEIIYTPRCATTTTGSVVLAHDPDASDANPDNVTDLLNMAGAVSGSVFSPLRIKPNIKQLDRYVRDNSTSDPKLVDAGKILVAAYGQQASTTPFALGEVRFSYTLQLLNPQPHSTMVQRLGAAPPPGVGPTYATLRTVNGATTSSNVLTFSTAGAYLITAVDATAGLGTPVTTDFGRFRVQGTSAADSPLLMFGTALKSGATITFSGPVSNVLDVYVVRDSGVSDNSS*
		>SYMMV-CHBU-139_3981bp_gene5_2661-3332
		MEKCSPLPNSPRRRNPKDEELSPRTSESDSTPLTLDPSRKSVVPPECRHEESPLPSRPMCPMEYRTTLFDKTNRSFSILSYGELLCLIALSPLLISLGHSTQVILQHSIGCNRSPQGMICTDSLIVRSSTLPGVRLPLRDRLSWRMIQTLVMLTLIMSLTCLTWLALSLARSSLPSGSSQTLNSSTVMFVTILLATPSWLMLARYWLQHMDSKLQLPPSPSVK*
	>SMV-CHBU-139_not_full_seq_0.79111
	NNNNTAAAACTACTCATAAAGACAACAAACAATTCAACCGCAAACAGAAATTTTCGTAACTACATTTCTACAAGCAATCATTTCTCTAGTAATTTGCAGTTCTACATTTTCTCACAGTAACAGCAAGTCAAATGGCAACAATCATGATTGGAAGCATGGCGATTTCTGTGCCAAACACTCACATCTCGTGCGCATCGAATTCTGTGATGCCGGTTCAAGCAGGTCAAATGGCAAAACAAGTGCCTTCTGCTCGAGGGGTGTTATACACACTTAAGAGAGAGGGTAGCACGCAAGTGCATAAGCATGAGGAGGCGCTGCGCAAATTTCAAGAAGCATTTGACCAAGATGTTGGCATTCAGCGAAGGCTTCTGGTAAACAAGCATAGTTCCATACAATCCA…
	>PeMoV_CHBU-139_not_full_seq_0.184777
	NNNNNNNNNNNNNNNNNNNNNNNNNNNNNNNNNNNNNNNNNNNNNNNNNNNNNNNNNNNNNNNNNNNNNNNNNNNNNNNNNNNNNNNNNNNNNNNNNNNNNNNNNNNNNNNNNNNNNNNNNNNNNNNNNNNNNNNNNNNNNNNNNNNNNNNNNNNNNNNNNNNNNNNNNNNNNNNNNNNNNNNNNNNNNNNNNNNNNNNNNNNNNNNNNNNNNNNNNNNNNNNNNNNNNNNNNNNNNNNNNNNNNNNNNNNNNNNNNNNNNNNNNNNNNNNNNNNNNNNNNNNNNNNNNNNNNNNNNNNNNNNNNNNNNNNNNNNNNNNNNNNNNNNNNNNNNNNNNNNNNNNNNNNNNNNNNNNNNNNNNNNNNNNNNNNNNNNNNNNNNNNNNNNNNNNNNNNNNNN…
	>PSV-RNA1-CHBU-139_3336bp
	GTACGGTTCAACCCCTGCCTCCCCTGATTTACCAACTTCCCAGTTTCATTTTCTGTTAAGTTAAACTAATTCCTATGGCTGTGTCCTCGTTCAATCTTAATGAATTGGTAGCCTCCCACGGCTCTTCAGGACTTATAGCTTCAGCCCTCGTTGATAAAGTAGCTTCTGAGCAACTTGAGGAGCAATTAAATCATCAACGCAGAGGTCTTAAGGTCTACATCCGAAACCGGTTGGATGTAAAGGAATCCGAAGTGATTCGAAATCGGTATGGAGGTAAGTACGACCTCCATCTGTCCCAGCAAGAGCACGCTCCTCACGGACTTGCTGGTGCCCTCCGCTTGTGTGAAACACTTGATTGTCTGGACGCTTTTCCCCGCACTGGTCTGAGGCAAGACCTCG…
		>PSV-RNA1-CHBU-139_3336bp_ORF1_75-3092_1a protein
		MAVSSFNLNELVASHGSSGLIASALVDKVASEQLEEQLNHQRRGLKVYIRNRLDVKESEVIRNRYGGKYDLHLSQQEHAPHGLAGALRLCETLDCLDAFPRTGLRQDLVLDFGGSWVTHFLRGHNVHCCSPCLGVRDKMRHTERLLSMRKAIINDPQTFEGRQPNFCTNPAEKCDVQAHYAISIHGGYDMGFEGLCRAMNAHGTTFLKGTMMFDGAMLFDDSGYIPELKCHWRKIKNAFSEKENASTFTSKLNLAVSGKTLIAFDFENESTMSYIHEWKNIKSFLTDQTFSYNGYTYGIERCVIYAGILTYKIIGVPGECPPEVIRHCVWFPSLKDYVGLKIPVSADLVEWKTVRLPLSTLRDTEEIAMRCYNDKKTWQDQFKIILGVLSSKSSTIVIN…
	>PSV-RNA2-CHBU-139_2924bp
	GTACGGTTCAACCCCTGCCTCCCCTGATTTACCAACTCCTCAGTTTACACATTTTGTTAAGTTCCTATGGCTACTTTCTCTCTTGAGTCCCTGTTATCAGGTGCTTACGGTGTTGACACTCCCGAAGAAGTAGCCCTTATTAGAGAGCGTGATCTCGCTTTCGCTTCCGGCGTGGATACCGCCGAGAGTGTCCCGAGCTCTCCTGACGTTTCGGAGAGTGATTCGTGTTTTGAACACGATGATGTTCCGTCGACATCGGCTACTTGCTCTTTAGAGCGAGTTTCTTTCCTTGTTGAGGATTTGAATGCCATGTCTGACGTTGAGACTAGGACCGTCTTTGAGAATTTGATCAGACCGACTTACGTAGGCTGTATTGAGGTGCCTGAATTTTGCAGGAAC…
		>PSV-RNA2-CHBU-139_2924bp_ORF1_67-2571_2a protein
		MATFSLESLLSGAYGVDTPEEVALIRERDLAFASGVDTAESVPSSPDVSESDSCFEHDDVPSTSATCSLERVSFLVEDLNAMSDVETRTVFENLIRPTYVGCIEVPEFCRNKLTLSVSVARNLISTASRYPRKLKAYSDLVASIYNGADIFDDAPVDETVSDEVPGYVFYPVERPDGYERPPLCSDCGLIGYQCACHDLAGRRAAFAEMTISHTYELESLSGVVDDATLLANLGSFLLPIHCEYSRVDPSLPSFHLTQPHPTDRVSVESLQAVCDTSLPTHVCYDDTYHQVFVENSDFTTDIDHLTLKQSDLIPRADGGNYLKPVLTTGSGSKRLGTTKEVLTAIKKRNADVPELSGSVDLTRISKAVARRFKESYFNTNALAQSNFLNVVGNFHAYMQ…
		>PSV-RNA2-CHBU-139_2924bp_ORF2_2378-2668_2b protein
		MSSVEQIHVKLQNLVEKQKSARKRHRQNRKARGHKSPSELRRRELRETLFLLSQLPLGLLHDEDSACCGPSCSPSYTSCDETDWFAGNEWCEGSYS*
	>PSV-RNA3-CHBU-139_2005bp
	CAGGAATCTGACCGCGTGCCAGTAGGATTCCACTATTTGTTAGTAGATAGTAGTACCCACGTTTTGTAAATATACGTGTTGTTGTGTTGGTATACCCTCGTATGAGTATGGCTTTCTCTGGGTCTAGTCGGACTTTAACACAACAGTCCTCGGCGGCATCAACTGATGATCTACACAAGATTTTATTCAGCCCCGAAGCCATAAAAGAGATGGCGACTAAATGCGACCTAGGTCGACACCACTGGCTACGCGCAGATGATGCCGTGTGTGTCAGACCCCTCGTTCCCGAGACTACGTCCAATAAAGTGGCCCAATGGTTCAAGACCGGTTATGAAGCCGGGAAACTACCATCGAAAGGGTACATGATCATCCCGCAAGTCTTATGCGCCGTCACCCGTA…
		>PSV-RNA3-CHBU-139_2005bp_ORF1_102-974_3a protein_MP
		MSMAFSGSSRTLTQQSSAASTDDLHKILFSPEAIKEMATKCDLGRHHWLRADDAVCVRPLVPETTSNKVAQWFKTGYEAGKLPSKGYMIIPQVLCAVTRTVTSNAEGSLEIYLADLGDVELAPIDDQVVTLHNRDLPALISFQPTYDCPMEKVGDRSRCFAVVIKRHGYLGHPGSTASVCSNWQPKFSSKNNNYKPAAAGKTLVLPYNRLSELSGPSAVVRLLKSQLNMQSSPLFQLPGGPIMQKAIGSEREEGLNCKRKLPLEEVCTTSQVSASSRPSVVNGIERPGTL
		>PSV-RNA3-CHBU-139_2005bp_ORF2_1232-1882_coat protein
		MAPKGTGNGSRRPRRGRRSSPAEDAHARELRAVTTQLNRLVTLTAARVPTLDHPTFVSSKQCMKGYTYTTLDVRPTQTQKGHSFGQRLNLPVPVSEFPKKKVSRVQLRLNPSPAFDSTVWVTLRKLPPGYSLASENVYKLFTDGGAAVLTYQHIPTGIQRDNKILYNLSSVGTEIGDISDYAIIVHSKDDTLEADEMVIHVDVEHQRIPSATALPV
	>SYCMV-CHBU-139_4152bp
	GCCACCTAAGCTGGTATTGGTTTATCACACAACGTATGACCGACACAGTCATTGTGAACTTTTCACTGATCCGAACTCGGTGCGTGGAACGCTTTGGCGTGAATTCCCTCCCAGTTGGAAGACATTTCATTGGTTCTGAGGAGATTCCTACCGGCATCGATTTTGTTGAGCGGTCTTTTCAGGTTACAGCCTTTGGGAATTATTCGGTTCCCGAGAGAAGCAGAGTTAGATTGATAGACTGCCCTGTGTCGTGCGAGGGAACTTTTAAGTTCGACCCCGTACCTTTGTGGCTATCCATCAACTGTCGTGTTTGTCAAACTGAGGCTAACCTTATCATCAACCAGGAGTTGGTGCCTGGGTATAGTGAAAACAGCAAGTTCGTGTTTTGCGACCCCGAAG…
		>SYCMV-CHBU-139_4152bp_ORF1_36-524_putative movement protein
		MTDTVIVNFSLIRTRCVERFGVNSLPVGRHFIGSEEIPTGIDFVERSFQVTAFGNYSVPERSRVRLIDCPVSCEGTFKFDPVPLWLSINCRVCQTEANLIINQELVPGYSENSKFVFCDPEGRPLRIRTRRGVQPSRFYHQEEKTICQSCVIQGCLRTRSWS
		>SYCMV-CHBU-139_4152bp_ORF2_482-2206_polyprotein P2a
		MRHPGLFAYTLLVVNMASFAILLDSFMLGAYRSDHMVPVVALMTLCATVLWLSLSLVSFLYGYVRVRLVPEAKQERKYYVAHSAPYFDPTLGVMMKFTPNHGGPSIEVQVNPSWISLLDRSLKINGDEHSNESAILGSFYSAVKPGDEPASLVAIKSGPLTIGFGCRTKIDGEDALLTANHVWNGAAKPDALAKNGKQVAVEDWAVPVSSDHQMLDFVAVRVPSCVWSKLGVKSTPLVCPSAKDAVTCYGGPSSDELLSSVGNCSPTEFAWKVTHNCPTAAGWSGTPLYSSRGVVGMHTGFESIGKMNRGVNMFYVANYLLRSQETLPPELSVIEIPFEDVETRSYEFLEVEIVGRGKAKLGKREFAWIPESGKYWADQDEDELPPPPKMQGGKLVWAD…
		>SYCMV-CHBU-139_4152bp_ORF3_482-3375(join:482-1717_1717-3375)_polyprotein P2ab
		MRHPGLFAYTLLVVNMASFAILLDSFMLGAYRSDHMVPVVALMTLCATVLWLSLSLVSFLYGYVRVRLVPEAKQERKYYVAHSAPYFDPTLGVMMKFTPNHGGPSIEVQVNPSWISLLDRSLKINGDEHSNESAILGSFYSAVKPGDEPASLVAIKSGPLTIGFGCRTKIDGEDALLTANHVWNGAAKPDALAKNGKQVAVEDWAVPVSSDHQMLDFVAVRVPSCVWSKLGVKSTPLVCPSAKDAVTCYGGPSSDELLSSVGNCSPTEFAWKVTHNCPTAAGWSGTPLYSSRGVVGMHTGFESIGKMNRGVNMFYVANYLLRSQETLPPELSVIEIPFEDVETRSYEFLEVEIVGRGKAKLGKREFAWIPESGKYWADQDEDELPPPPKMQGGKLVWAD…
		>SYCMV-CHBU-139_4152bp_ORF4_3185-3988_capsid protein
		MAKRLTKQQLAKAIANTLEPPSGAQPRKRRNRSRRRSAAMQPRPIQAGVSMAPIAQGTMVRLREPSMRTTGGITTLTHSELSTELSVTSTIVVASELVMPYSVGTWLRGVASNWSKYAWISVRYTYLPACPSDTAGTIHMGFQYDMADTVPVSVNQLSNLRGYVSGQVWSGSSGLCFINGTKCLDTSSAISTTLDVSKLGKKWYPYKTSTDYTTAVGVDANIATPLVPARLVIAMLDGTSTTAVNAGRLYVTYTIQLVEPIASALNN*
		>SYCMV-CHBU-139_4152bp_ORF5_277-699(non-AUG initiation)_Px
		PYLCGYPSTVVFVKLRLTLSSTRSWCLGIVKTASSCFATPKGDLCESEHEGVSNPADFTTRKRRPFVSHASSRAVCVHALGREHGKLCHTPRFVHAGSIQVRSHGSGCGLDDPVRYRALVESVTRELPLRIRSSSTSSRS*
	>SMV-GAWO-62_9584bp
	AAATTAAAACTACTCATAAAGACAACAAACAATTCAACCGCAAACAGAAATTTTCGTAACTACATTTCTACAAGCAATCATTTCTCTAGTAATTTGCAGTTCTACATTTTCTCACAGTAACAGCAAGTCAAATGGCAACAATCATGATTGGAAGCGTGGCGATTTCTGTGCCAAACACTCACATCTCGTGCGCATCGAATTCTGTGATGCCGGTTCAAGCAGGTCAAATGGCAAAACAAGTGCCTTCTGCTCGAGGGGTGTTATACACACTTAGAAGAGAGGGCAGCACGCAAGTGCATAGGCATGAGGAGGCACTGCGCAAATTCCAAGAAGCATTCGACCAAGATGCTGGTATTCAGCGAAGGCTTCTTGTAAACAAGCATAGTTCCATACAATCCA…
		>SMV-GAWO-62_9584bp_ORF1_132-9335
		MATIMIGSVAISVPNTHISCASNSVMPVQAGQMAKQVPSARGVLYTLRREGSTQVHRHEEALRKFQEAFDQDAGIQRRLLVNKHSSIQSTKKNGLTLRRLTLEQAQAKEAAFARRMQEEEDFLNGKYEQQFYAGVSTTKSMKFEGGSVGFRTKYWRPTPKKTKERRAIPQCRKPTHVLEEVLSLASKSGKLVEFIIGSRGKRVKVCYVRKHGAILPKFSLPHEEGKYIHQELQYVNTYEFLPYICMFAKYKSISADDITYGDSGLLFDERSSLTTNHTKLPYFVVRGRKNGKLVNALEVIKNMEGIQHYSQNPETQFFRGWKKVFDKMPPHVENHECTIDFTNEQCGELAAAISQSIFPVKKLSCKQCRQHIKNLSWEEYKQFILAHMGCHGNEWETFQ…
		>SMV-GAWO-62_9584bp_ORF2_2885-3112
		KNLLRSLEAGMARIKLVGKIFYNMAIEKIYSTYGKMFDKESCRRKQRIFRKLCECVLHECPVTPQKCKKYTFSKM*
	>SYMMV-GAWO-62_not_full_Seq
	NNNNNNNNNNNNNNNNNNNNNNNNNNNNNNNNNNNNNNNNNNNNNNNNNNNNNNNNNNNNNNNNNNNNNNNNNNNNNNNNNNNNNNNNNNNNNNNNNNNNNNNNNNNNNNNNNNNNNNNNNNNNNNNNNNNNNNNNNNNNNNNNNNNNNNNNNNNNNNNNGCGATAACTGGGCCGACAGTATCACCAGGAACCGGACTCAACACGTCTGCGCACTCCAATATTTTGGGGACCTCCCCATTGAGTGCATAGTGAAGAGCACCGGGGACTTTGCAAGGGAACCAGCAAATGTCACCAGGGAAGTCGGAAATGAGAAGCGTGTCGTCAATAGGCACGCCAAAGGGTACTTCCTAAGTGAAATGGTGGCGAGTTGCCGGTTACACTTCAACGGCATTCCTCGC…
	>PlHV1-GAWO-62_not_full_seq
	NNNNNNNNNNNNNNNNNNNNNNNNNNNNNNNNNNNNNNNNNNNNNNNNNNNNNNNNNNNNNNNNNNNNNNNNNNNNNNNNNNNNNNNNNNNNNNNNNNNNNNNNNNNNNNNNNNNNNNNNNNNNNNNNNNNNNNNNNNNNNNNNNNNNNNNNNNNNNNNNNNNNNNNNNNNNNNNNNNNNNNNNNNNNNNNNNNNNNNNNNNNNNNNNNNNNNNNNNNNNNNNNNNNNNNNNNNNNNNNNNNNNNNNNNNNNNNNNNNNNNNNNNNNNNNNNNNNNNNNNNNNNNNNNNNNNNNNNNNNNNNNNNNNNNNNNNNNNNNNNNNNNNNNNNNNNNNNNNNNNNNNNNNNNNNNNNNNNNNNNNNNNNNNNNNNNNNNNNNNNNNNNNNNNNNNNNNNNNNN…
	>PeMoV-GAWO-62_not_full_seq
	NNNNNNNNNNNNNNNNNNNNNNNNNNNNNNNNNNNNNNNNNNNNNNNNNNNNNNNNNNNNNNNNNNNNNNNNNNNNNNNNNNNNNNNNNNNNNNNNNNNNNNNNNNNNNNNNNNNNNNNNNNNNNNNNNNNNNNNNNNNNNNNNNNNNNNNNNNNNNNNNNNNNNNNNNNNNNNNNNNNNNNNNNNNNNNNNNNNNNNNNNNNNNNNNNNNNNNNNNNNNNNNNNNNNNNNNNNNNNNNNNNNNNNNNNNNNNNNNNNNNNNNNNNNNNNNNNNNNNNNNNNNNNNNNNNNNNNNNNNNNNNNNNNNNNNNNNNNNNNNNNNNNNNNNNNNNNNNNNNNNNNNNNNNNNNNNNNNNNNNNNNNNNNNNNNNNNNNNNNNNNNNNNNNNNNNNNNNNNNN…
	>SYCMV-GAWO-62_not_full_seq
	NNNNNNNNNNNNNNNNNNNNNNNNNNNNNNNNNNNNNNNNNNNNNNNNNNNNNNNNNNNNNNNNNNNNNNNNNNNNNNNNNNNNNNNNNNNNNNNNNNNNNNNNNNNNNNNNNNNNNNNNNNNNNNNNNNNNNNNNNNNNNNNNNNNNNNNNNNNNNNNNNNNNNNNNNNNNNNNNNNNNNNNNNNNNNNNNNNNNNNNNNNNNNNNNNNNNNNNNNNNNNNNNNNNNNNNNNNNNNNNNNNNNNNNNNNNNNNNNNNNNNNNNNNNNNNNNNNNNNNNNNNNNNNNNNNNNNNNNNNNNNNNNNNNNNNNNNNNNNNNNNNNNNNNNNNNNNNNNNNNNNNNNNNNNNNNNNNNNNNNNNNNNNNNNNNNNNNNNNNNNNNNNNNNNNNNNNNNNNNN…
	>SMV-GYBU-92_9565b
	AGACAACAAACAATTCAACCGCAAACAGAAATTTTCGTAACTACATTTCTACAAGCAATCATTTCTCTAGTAATTTGCAGTTCTACATTTTCTCACAGTAACAGCAAGTCAAATGGCAACAATCATGATTGGAAGCGTGGCGATTTCTGTGCCAAACACTCACATCTCGTGCGCATCGAATTCTGTGATGCCGGTTCAAGCAGGTCAAATGGCAAAACAAGTGCCTTCTGCTCGAGGGGTGTTATACACACTTAGAAGAGAGGGCAGCACGCAAGTGCATAGGCATGAGGAGGCACTGCGCAAATTCCAAGAAGCATTCGACCAAGATGCTGGTATTCAGCGAAGGCTTCTTGTAAACAAGCATAGTTCCATACAATCCACAAAGAAGAATGGTTTAAC…
		>SMV-GYBU-92_9565bp_Polyprotein_113-9316
		MATIMIGSVAISVPNTHISCASNSVMPVQAGQMAKQVPSARGVLYTLRREGSTQVHRHEEALRKFQEAFDQDAGIQRRLLVNKHSSIQSTKKNGLTLRRLTLEQAQAKEAAFARRMQEEEDFLNGKYEQQFYAGVSNTKSMKFEGGSVGFRTKYWRPTPKKTKERRAIPQCRKPTHILEEVLSLASKSGKLVEFIIGSRGKRVKVCYVRKHGAILPKFSLPHEEGKYIHQELQYVNTYEFLPYICMFAKYKSISADDITYGDSGLLFDERSSLTTNHTKLPYFVVRGRKNGKLVNALEVIKNMEGIQHYSQNPETQFFRGWKKVFDKMPPHVENHECTIDFTNEQCGELAAAISQSIFPVKKLSCKQCRQHIKNLSWEEYKQFILAHMGCHGNEWETFQ…
		>SMV-GYBU-92_9565bp_PIPO_2866-3093
		KNLLRSLEAGMARIKLVGKIFYNMAIEKIYSTYGKMFDKESCRRKQRIFRKLCECVLHECPVTPQKCKKYTFSKM*
	>SYMMV-GYBU-92_not_full_seq_0.972243
	NNNNNNNNNNGCCAGTTATCCACCATTTAGTCTTTCAGGATGATGATCCAATTCGGAACAATGCCACCTGTCAGAATTGATGGACCTCCACGAGCTTTTTCGATGGGGATGGCTCTCAGAGCGGTTGGGAAATTCTTAGTCAACTGTTGCTCTGCTTTCGGCGATAACTGGGCCGACAGCATCACCAGGAACCGGACTCAACACGTCTGCGCACTCCAATATTTTGGGGACCTCCCCATTGAGTGCATAGTGAAGAGCACCGGGGACTTTGTAAGGGAACCAGCCAATGTCACCAGGGAAGTCGGAAATGAGAAGCGTGTCGTCAATAGGCACGCCAAAGGGTACTTCCTAAGTGAAATGGTGGCGAGTTGCCGATTACACTTCAACGGCATTCCTCGC…
	>PSV-RNA1-GYBU-92_not_full_seq_0.569556
	NNNNNNNNNNNNNNNNNNNNNNNNNNNNNNNNNNNNNNNNNNNNNNNNNNNNNNNNNNNNNNNNNNNNNNNNNNNNNNNNNNNNNNNNNNNNNNNNNNNNNNNNNNNNNNNNNNNNNNNNNNNNNNNNNNNNNNNNNNNNNNNNNNNNNNNNNNNNNNNNNNNNNNNNNNNNNNNNNNNNNNNNNNNNNNNNNNNNNNNNNNNNNNNNNNNNNNNNNNNNNNNNNNNNNNNNNGCCGAAACCGGTTGGATGTAAAGGAATCCGAAGTGATTCGAAATCGGTATGGAGGTAAGTACGACCTCCATCTGTCCCAGCAAGAGCACGCTCCTCACGGACTTGCTGGTGCCCTCCGCTTGTGTGAAACACTTGATTGTCTGGACGCTTTTCCCCGCACTGGTCT…
	>PSV-RNA2-GYBU-92_not_full_seq_0.868658
	NNNNNNNNNNNNNNNNNNGGTTCAACCCCTGCCTCCCCTGATTTACCAACTCCTCAGTTTACACATTTTGTTAAGTTCCTATGGCTACTTTCTCTCTTGAGTCCCTGTTATCAGGTGCTTACGGTGTTGACACTCCCGAAGAAGTAGCCCTTATTAGAGAGCGTGATCTCGCTTTCGCTTCCGGCGTGGATACCGCCGAGAGTGTCCCGAGCTCTCCTGACGTTTCGGAGAGTGATTCGTGTTTTGAACACGATGATGTTCCGTCGACATCGGCTACTTGCTCTTTAGAGCGAGTTTCTTTCCTTGTTGAGGATTTGAATGCCATGTCTGACGTTGAGACTAGGACCGTCTTTGAGAATTTGATCAGACCGACTTACGTAGGCTGTATTGAGGTGCCTG…
	>PSV-RNA3-GYBU-92_2153bp
	ACACGACGCTCTTCCGATCTCCGCGTGCCAGTAGGATTCCACTATTTGTTAGTAGATAGTAGTACCCACGTTTTGTAAATATACGTGTTGTTGTGTTGGTATACCCTCGTATGAGTATGGCTTTCTCTGGGTCTAGTCGGACTTTAACACAACAGTCCTCGGCGGCATCAACTGATGATCTACACAAGATTTTATTCAGCCCCGAAGCCATAAAAGAGATGGCGACTAAATGCGACCTAGGTCGACACCACTGGCTACGCGCAGATGATGCCGTGTGTGTCAGACCCCTCGTTCCCGAGACTACGTCCAATAAAGTGGCCCAATGGTTCAAGACCGGTTATGAAGCCGGGAAACTACCATCGAAAGGGTACATGATCATCCCGCAAGTCTTATGCGCCG…
		>PSV-RNA3-GYBU-92_2153bp_putative movement protein_117-983
		MAFSGSSRTLTQQSSAASTDDLHKILFSPEAIKEMATKCDLGRHHWLRADDAVCVRPLVPETTSNKVAQWFKTGYEAGKLPSKGYMIIPQVLCAVTRTVTSNAEGSLEIYLADLGDVELAPIDDQVVTLHNRDLPALISFQPTYDCPMEKVGDRSRCFAVVIKRHGYLGHPGSTASVCSNWQPKFSSKNNNYKPAAAGKTLVLPYNRLSELSGPSAVVRLLKSQLNMQSSPLFQLPGGPIMQKAIGSEREEGLNCKRKLPLEEVCTTSQVSASSRPSVVNGIERPGTL*
		>PSV-RNA3-GYBU-92_2153bp_coat protein_1241-1919
		MAPKGTGNGSRRPRRGRRSSPAEDAHARELRAVTTQLNRLVTLTAARVPTLDHPTFVSSKQCMKGYTYTTLDVRPTQTQKGHSFGQRLNLPVPVSEFPKKKVSRVQLRLNPSPAFDSTVWVTLRKLPPGYSLASENVYKLFTDGGAAVLTYQHIPTGIQRDNKILYNLSSVGTEIGDISDYAIIVHSKDDTLEADEMVIHVDVEHQRIPSATALPV*GSGTSPKTL
	>SYCMV-GYBU-92_4113bp
	GATCTCTGGATCTTTGTACCTTTGTGCCACCTAAGCTGGTATTGGTTTATCACACAACGTATGACCGACACAGTCATTGTGAACTTTTCACTGATCCGAACTCGGTGCGTGGAACGCTTTGGCGTGAATTCCCTCCCAGTTGGAAGACATTTCATTGGTTCTGAGGAGATTCCTACCGGCATCGATTTTGTTGAGCGGTCTTTTCAGGTCACAGCCTTTGGGAATTATTCGGTTCCCGAGAGAAGCAGAGTTAGATTGATAGACTGCCCTGTGTCGTGCGAGGGAACTTTCAAGTTCGACCCCGTACCCTTGTGGCTATCCATCAACTGCCGTGTTTGTCAAACTGAGGCTAACCTTATCATCAACCAGGAGTTGGTGCCTGGGTATAGTGAAAACAGC…
		>SYCMV-GYBU-92_4113bp_gene1_61-549_putative movement protein
		MTDTVIVNFSLIRTRCVERFGVNSLPVGRHFIGSEEIPTGIDFVERSFQVTAFGNYSVPERSRVRLIDCPVSCEGTFKFDPVPLWLSINCRVCQTEANLIINQELVPGYSENSKFVFCDPEGRPLRIRTRRGVQPSRFYHQEEKTICQSCVIQGCLRTRSWS*
		>SYCMV-GYBU-92_4113bp_gene2_507-2231_polyprotein P2a
		MRHPGLFAYTLLVVNMASFAILLDSFMLGAYRSDHMVPVVALMTLCATVLWLSLSLVSFLYGYVRVRLVPEAKQERKYYVAHSAPYFDPTLGVMMKFTPNHGGPSIEVQVNPSWISLLDRSLKINGDEHSNESAILGSFYSAVKPGDEPASLVAIKSGPLTIGFGCRTKIDGEDALLTANHVWNGAAKPDALAKNGKQVAVEDWAVPVSSDHQMLDFVAVRVPSCVWSKLGVKSTPLVCPSAKDAVTCYGGPSSDELLSSVGNCSPTEFAWKVTHNCPTAAGWSGTPLYSSRGVVGMHTGFESIGKMNRGVNMFYVANYLLRSQETLPPELSVIEIPFEDVETRSYEFLEVEIVGRGKAKLGKREFAWIPESGKYWADQDEDELPPPPKMQGGKLVWAD…
		>SYCMV-GYBU-92_4113bp_gene3_507-3400_join(507-1742_1742-3400)_polyprotein P2ab
		MRHPGLFAYTLLVVNMASFAILLDSFMLGAYRSDHMVPVVALMTLCATVLWLSLSLVSFLYGYVRVRLVPEAKQERKYYVAHSAPYFDPTLGVMMKFTPNHGGPSIEVQVNPSWISLLDRSLKINGDEHSNESAILGSFYSAVKPGDEPASLVAIKSGPLTIGFGCRTKIDGEDALLTANHVWNGAAKPDALAKNGKQVAVEDWAVPVSSDHQMLDFVAVRVPSCVWSKLGVKSTPLVCPSAKDAVTCYGGPSSDELLSSVGNCSPTEFAWKVTHNCPTAAGWSGTPLYSSRGVVGMHTGFESIGKMNRGVNMFYVANYLLRSQETLPPELSVIEIPFEDVETRSYEFLEVEIVGRGKAKLGKREFAWIPESGKYWADQDEDELPPPPKMQGGKLVWAD…
		>SYCMV-GYBU-92_4113bp_gene4_3210-4013_capsid protein
		MAKRLTKQQLAKAIANTLEPPSGVQPRKRRNRSRRRSAAMQPRPIQAGVSMAPIAQGTMVRLREPSMRTTGGITTLTHSELSTELSVTSTIVVASELVMPYSVGTWLRGVASNWSKYAWISVRYTYLPACPSDTAGTIHMGFQYDMADTVPVSVNQLSNLRGYVSGQVWSGSSGLCFINGTKCLDTSSAISTTLDVSKLGKKWYPYKTSTDYTTAVGVDANIATPLVPARLVIAMLDGTSTTAVNAGRLYVTYTIQLVEPIASALNN*
		>SYCMV-GYBU-92_4113bp_gene5_302-724_Px_non-AUG initiation
		PYPCGYPSTAVFVKLRLTLSSTRSWCLGIVKTASSCFATPKGDLCESEHEGVSNPADFTTRKKRPFVSHASSRAVCVHALGREHGKLCHTPRFVHARSIQVRSHGSGCGLDDPVRYRALVESVTRELPLRICPSSTSSRS*
	>PeMoV-GYBU-92_9708bp
	AAACTCTCAATCACACATATACAAAAACGTTCAAGCAATTAAACTTTCTTTAAACTCTCTCTCTTAAACTCTTCTTAAATCTCGCAGAAATTTCCCTTCAAGCTTTTCACTCACTGAACTCAATGGCATCCATTACTTTCGGTAACGCATGCACTGTCGTCTTCGGACAAGTAAGGAAGGAGGAAGTTACTGCCGGACCTGTGGCAGTGAACTTGAATGAAGGCACAAGAGTGGTGGTTGTGCCAACTGCGGCACAAATGGCAACACCCACGCCAAGTGCTAGCATTAAGATCATTAATAGATGGTCTAATAAAGCTGTCTCTTCATATGAGAGACAAGTAGAGGATGTATTCGCGAACTTTTTCGAGAAAAAGGAGAGGAGTGACGAGCTTTTAACTC…
		>PeMoV-GYBU-92_9708bp_ORF1_123-9422
		MASITFGNACTVVFGQVRKEEVTAGPVAVNLNEGTRVVVVPTAAQMATPTPSASIKIINRWSNKAVSSYERQVEDVFANFFEKKERSDELLTRYYGKVVQKGNRLVVKRAPLHVARVLEKQRLQDIEDEKAFLQYRDAGVHVAGSVKFTDTRSRGQTVSFRTEHYKPTGKIVQKKKAQRQRANADVDHFTDEVMKICSADCKQVEFISMGKRRLTAKFKLFGKSVIPCIQLAHEKGRRLRRELDPRIHEQVIAHLVKGRKVRELITDDMVTYGWSGAILNKKLFKRTPFRWDEVVIRGRLYGKLVDARSKLSEYSKDKIHQYSSFEAQFWKGWKNKFDTLHPHNKDHICEPTINNEKCGEIVATVFQAIHPVIKVSCSTCRERLTRASNEELNEYIAIN…
		>PeMoV-GYBU-92_9708bp_ORF2_2924-3148
		NYWRRAQQGVVRAKLVGKILFNHFLEASAKAYYGTFAKYKATRYRRQVRNLMYLVTWKDQGPIQWSKKCDIRNV*
	>CMV-RNA1_GYBU-92_not_full_Seq_0.07
	GTTGGGTCACACATTACCTCCGCGGACATAACGTACACTGTTGTTCCCCTTGTTTGGGTATCCGTGATAAAATGCGCCACGCGGAACGTTTAATGAACATGCGCAAGATCATCTTGAACGATCCACAACAGTTCGATGGTCGGCAGCCGGATTTCTGCACTCAATCCGCTGCGGATTGCAAAGTACAAGCCCACTTTGCTATATCCATTCATGGAGGTTATGATATGGGCTTCAG
	>SYMMV-GYGI-106_4008
	GGGTAACCCAGCCAGTTATCCACCATTTAGTCTTTCAGGATGATGATCCAATTCGGAACAATGCCACCTGTCAGAATTGATGGACCTCCACGAGCTTTTTCGATGGGGATGGCTCTCAGAGCGGTTGGGAAATTCTTAGTCAACTGTTGCTCTGCTTTCGGCGATAACTGGGCCGACAGCATCACCAGGAACCGGACTCAACACGTCTGCGCACTCCAGTATTTTGGGGATCTCCCCATTGAGTGCATAGTGAAGAGCACCGGGGACTTTGTAAGGGAACCAGCCAATGTCACCAGGGAAGTCGGAAATGAGAAGCGTGTCGTCAATAGGCACGCCAAAGGGTACTTCCTAAGTGAAATGGTGGCGAGTTGCCGATTACACTTCAACGGCATTCCTCGC…
		>SYMMV-GYGI-106_4008_gene1_40-2280_transl_except(721-723)_replicase
		MMIQFGTMPPVRIDGPPRAFSMGMALRAVGKFLVNCCSAFGDNWADSITRNRTQHVCALQYFGDLPIECIVKSTGDFVREPANVTREVGNEKRVVNRHAKGYFLSEMVASCRLHFNGIPRSTEANLLGVRRYLATYCQEHRLTNQQTLKLVDVATPLVMTANHQDVVSMKLMNDPLLNLYRTLHLEAQVVHTPLRQLVARPFSGAAWSQWIDSVRGYRDPRGFRLAQGCLRRVPGFNTKISRGDHPDMLITPRNGCHKVRYMGQVLGMSNGKHFGVHNSSLTNLRRGLIERVFYVEGPKGLQPPPKPEPGIFQESLHGFKRKLMHVVGTHSRIGHDEFVSLYHGRRRTIYQQAVDSLSVRSVERKDAYLSTFIKAEKIPLWKKPDPAPRVIQPRNPRYN…
		>SYMMV-GYGI-106_4008_gene2_2280-2486_P7 protein
		MDKSPQRGRSRSRSRQTQGPKGPKPENKQIQVAHHAVDKARGKPPGGDHGGDFVIVAHTVTVNINFNI*
		>SYMMV-GYGI-106_4008_gene3_2383-2667_P10 protein
		MPSTRHEVNHLAVITGVILLLWHIRSQSILILIFDAIAPRVTNITSAILLAIFYCYSNSTASIPYISQPVTHSSTSKIVYIAVGTNPVSVSKHE*
		>SYMMV-GYGI-106_4008_gene4_2664-3728_coat protein
		MNGKMLTIAQLAKKEKSEGRRALSKNQRKRLDSADTRPLKEVSSTARVSTRRVPAAISSNVSNGVPNYAVRQNKPVIQHTELWGTLMSNSTESPAYIARTLNPSDPATFNWVQPLSTGYDMYRLINCEIIYTPRCATTTTGSVVLAHDPDASDANPDNVTDLLNMAGAVSGSVFSPLRIRPNIKQLDRYVRDNSTSDPKLVDAGKILVAAYGQQASTTPFALGEVRFSYTLQLLNPQPHSTMVQRLGAAPPPGVGPTYATLRTVNGATTSSNVLTFSTAGAYLITAVDATAGLGTPVTTDFGRFRVQGTSAADSPLLMFGTALKSGATITFSGPVSNVLDVYVVRDSGVSDNSS*
		>SYMMV-GYGI-106_4008_gene5_2668-3339_hypothetical protein
		MEKCSPLPNSPRRRNPKDEELSPRTRESGSTPLTLDPSRKSVVPPECRHEESPLPSRPMCPMEYRTTLFDKTNRSFSILSYGELLCLIALSPLLISLGHSTQVILQHSIGCNRSPPGMICTDSLIVRSSTLPGVRLPLRDRLSWRMIQMLVMLTLIMSLTCLTWLGLSLARSSLPSGSGQTLNSSTVMFVTILLATPSWLMLARFWLQHMGSKLQPPPSPSVK*
	>SMV-GYGI-106_9566
	AAGACAACAAACAATTCAACCGCAAACAGAAATTTTCGTAACTACATTTCTACAAGCAATCATTTCTCTAGTAATTTGCAGTTCTACATTTTCTCACAGTAACAGCAAGTCAAATGGCAACAATCATGATTGGAAGCGTGGCGATTTCTGTGCCAAACACTCACATCTCGTGCGCATCGAATTCTGTGATGCCGGTTCAAGCAGGTCAAATGGCAAAACAAGTGCCTTCTGCTCGAGGGGTGTTATACACACTTAGAAGAGAGGGCAGCACGCAAGTGCATAGGCATGAGGAGGCACTGCGCAAATTCCAAGAAGCATTCGACCAAGATGCTGGTATTCAGCGAAGGCTTCTTGTAAACAAGCATAGTTCCATACAATCCACAAAGAAGAATGGTTTAA…
		>SMV-GYGI-106_9566_ORF1_114-9318
		MATIMIGSVAISVPNTHISCASNSVMPVQAGQMAKQVPSARGVLYTLRREGSTQVHRHEEALRKFQEAFDQDAGIQRRLLVNKHSSIQSTKKNGLTLRRLTLEQAQAKEAAFARRMQEEEDFLNGKYEQQFYAGVSTTKSMKFEGGSVGFRTKYWRPTPKKTKERRAIPQCRKPTHVLEEVLSLASKSGKLVEFIIGSRGKRVKVCYVRKHGAILPKFSLPHEEGKYIHQELQYVNTYEFLPYICMFAKYKSISADDITYGDSGLLFDERSSLTTNHTKLPYFVVRGRKNGKLVNALEVIKNMEGIQHYSQNPETQFFRGWKKVFDKMPPHVENHECTIDFTNEQCGELAAAISQSIFPVKKLSCKQCRQHIKNLSWEEYKQFILAHMGCHGNEWETFQ…
		>SMV-GYGI-106_9566_ORF2_2867-3094
		KNLLRSLEAGMARIKLVGKIFYNMAIEKIYSTYGKMFDKESCRRKQRIFRKLCECVLHECPVTPQKCKKYTFSKM*
	>SYCMV-GYGI-106_4077
	CAAAGAGTCTGGATCTTTGTACCTTTGTGCCACCTAAGCTGGTATTGGTTTATCACACAACGTATGACCGACACAGTCATTGTGAACTTTTCACTGATCCGAACTCGGTGCGTGGAACGCTTTGGCGTGAATTCCCTCCCAGTTGGAAGACATTTCATTGGTTCTGAGGAGATTCCTACCGGCATCGATTTTGTTGAGCGGTCTTTTCAGGTTACAGCCTTTGGGAATTATTCGGTTCCCGAGAGAAGCAGAGTTAGATTGATAGACTGCCCTGTGTCGTGCGAGGGAACTTTTAAGTTCGACCCCGTACCTTTGTGGCTATCCATCAACTGTCGTGTTTGTCAAACTGAGGCTAACCTTATCATCAACCAGGAGTTGGTGCCTGGGTATAGTGAAAAC…
		>SYCMV-GYGI-106_4077_gene1_64-552_putative movement protein
		MTDTVIVNFSLIRTRCVERFGVNSLPVGRHFIGSEEIPTGIDFVERSFQVTAFGNYSVPERSRVRLIDCPVSCEGTFKFDPVPLWLSINCRVCQTEANLIINQELVPGYSENSKFVFCDPEGRPLRIRTRRGVQPSRFYHQEEKTICQSCVIQGCLRTRSWS*
		>SYCMV-GYGI-106_4077_gene2_510-2234_polyprotein P2a
		MRHPGLFAYTLLVVNMASFAILLDSFMLGAYRSDHMVPVVALMTLCATVLWLSLSLVSFLYGYVRVRLVPEAKQERKYYVAHSAPYFDPTLGVMMKFTPNHGGPSIEVQVNPSWISLLDRSLKINGDEHSNESAILGSFYSAVKPGDEPASLVAIKSGPLTIGFGCRTKIDGEDALLTANHVWNGAAKPDALAKNGKQVAVEDWAVPVSSDHQMLDFVAVRVPSCVWSKLGVKSTPLVCPSAKDAVTCYGGPSSDELLSSVGNCSPTEFAWKVTHNCPTAAGWSGTPLYSSRGVVGMHTGFESIGKMNRGVNMFYVANYLLRSQETLPPELSVIEIPFEDVETRSYEFLEVEIVGRGKAKLGKREFAWIPESGKYWADQDEDELPPPPKMQGGKLVWAD…
		>SYCMV-GYGI-106_4077_gene3_510-3403_join(510-1745_1745-3403)_polyprotein P2ab
		MRHPGLFAYTLLVVNMASFAILLDSFMLGAYRSDHMVPVVALMTLCATVLWLSLSLVSFLYGYVRVRLVPEAKQERKYYVAHSAPYFDPTLGVMMKFTPNHGGPSIEVQVNPSWISLLDRSLKINGDEHSNESAILGSFYSAVKPGDEPASLVAIKSGPLTIGFGCRTKIDGEDALLTANHVWNGAAKPDALAKNGKQVAVEDWAVPVSSDHQMLDFVAVRVPSCVWSKLGVKSTPLVCPSAKDAVTCYGGPSSDELLSSVGNCSPTEFAWKVTHNCPTAAGWSGTPLYSSRGVVGMHTGFESIGKMNRGVNMFYVANYLLRSQETLPPELSVIEIPFEDVETRSYEFLEVEIVGRGKAKLGKREFAWIPESGKYWADQDEDELPPPPKMQGGKLVWAD…
		>SYCMV-GYGI-106_4077_gene4_3213-4016_capsid protein
		MAKRLTKQQLAKAIANTLEPPSGAQPRKRRNRSRRRSAAMQPRPIQAGVSMAPIAQGTMVRLREPSMRTTGGITTLTHSELSTELSVTSTIVVASELVMPYSVGTWLRGVASNWSKYAWISVRYTYLPACPSDTAGTIHMGFQYDMADTVPVSVNQLSNLRGYVSGQVWSGSSGLCFINGTKCLDTSSAISTTLDVSKLGKKWYPYKTSTDYTTAVGVDANIATPLVPARLVIAMLDGTSTTAVNAGRLYVTYTIQLVEPIASALNN*
		>SYCMV-GYGI-106_4077_gene5_305-727_non-AUG initiation_transl_except(pos:305-307_aa:Met)_Px
		PYLCGYPSTVVFVKLRLTLSSTRSWCLGIVKTASSCFATPKGDLCESEHEGVFNPADFTTRKKRPFVSHASSRAVCVHALGREHGKLCHTPRFVHARSIQVRSHGSGCGLDDPVRYRALVESVTRELPLRIRSSSTSSRS*
	>PSV-RNA2_GYGI-106_not_full_seq_0.121819
	NNNNNNNNNNNNNNNNNNNNNNNNNNNNNNNNNNNNNNNNNNNNNNNNNNNNNNNNNNNNNNNNNNNNNNNNNNNNNNNNNNNNNNNNNNNNNNNNNNNNNNNNNNNNNNNNNNNNNNNNNNNNNNNNNNNNNNNNNNNNNNNNNNNNNNNNNNNNNNNNNNNNNNNNNNNNNNNNNNNNNNNNNNNNNNNNNNNNNNNNNNNNNNNNNNNNNNNNNNNNNNNNNNNNNNNNNNNNNNNNNNNNNNNNNNNNNNNNNNNNNNNNNNNNNNNNNNNNNNNNNNNNNNNNNNNNNNNNNNNNNNNNNNNNNNNNNNNNNNNNGCTATGTCTGACGTTGAGACTAGGACCGTCTTTGAGAATTTGATCAGACCGACTTACGTAGGCTGTATTGAGGTGCCTG…
	>PSV-RNA3_GYGI-106_not_full_Seq_0.555302
	NNNNNNNNNNNNNNNNNNNNTGACCGGGTGCCAGTAGGATTCCACTATTTGTTAGTAGATAGTAGTACCCACGTTTTGTAAATATACGTGTTGTTGTGTTGGTATACCCTCGTATGAGTATGGCTTTCTCTGGGTCTAGTCGGACTTTAACACAACAGTCCTCGGCGGCATCAACTGATGATCTACACAAGATTTTATTCAGCCCCGAAGCCATAAAAGAGATGGCGACTAAATGCGACCTAGGTCGACACCACTGGCTACGCGCAGATGATGCCGTGTGTGTCAGACCCCTCGTTCCCGAGACTACGTCCANNNNNNNNNNNNNNNNNNNNNNNNNNNNNNNNNNNNNNNGGAAACTACCATCGAAAGGGTACATGATCATCCCGCAAGTCTTATGCG…
	>PeMoV_GYGI-106_not_full_seq_0.03193
	NNNNNNNNNNNNNNNNNNNNNNNNNNNNNNNNNNNNNNNNNNNNNNNNNNNNNNNNNNNNNNNNNNNNNNNNNNNNNNNNNNNNNNNNNNNNNNNNNNNNNNNNNNNNNNNNNNNNNNNNNNNNNNNNNNNNNNNNNNNNNNNNNNNNNNNNNNNNNNNNNNNNNNNNNNNNNNNNNNNNNNNNNNNNNNNNNNNNNNNNNNNNNNNNNNNNNNNNNNNNNNNNNNNNNNNNNNNNNNNNNNNNNNNNNNNNNNNNNNNNNNNNNNNNNNNNNNNNNNNNNNNNNNNNNNNNNNNNNNNNNNNNNNNNNNNNNNNNNNNNNNNNNNNNNNNNNNNNNNNNNNNNNNNNNNNNNNNNNNNNNNNNNNNNNNNNNNNNNNNNNNNNNNNNNNNNNNNNNNN…
