# Supplementary material for: Soybean Viromes in the Republic of Korea Revealed by RT-PCR and Next-Generation Sequencing
Source: Microorganisms. 2020 Nov 12;8(11):1777. doi: 10.3390/microorganisms8111777 (PMC7698195; doi:10.3390/microorganisms8111777)
Supplement: Supplementary file 1 [file microorganisms-08-01777-s001.zip › Table S7.xlsx]

## Sheet: CHBU-139
Table S7. Results of SNP analysis.
For SNP analysis, assembled viral genomes from each library were used as reference genomes.
Libraries from four single plants were used for SNP analysis.
Results of SNP analysis for viruses from CHBU-139 sample.
##fileformat=VCFv4.2
##FILTER=<ID=PASS,Description="All filters passed">
##samtoolsVersion=1.10+htslib-1.10
##samtoolsCommand=samtools mpileup -vf CHBU-139_5seq.fasta CHBU-139_5seq_sorted.bam
##reference=file://CHBU-139_5seq.fasta
##contig=<ID=SYMMV-CHBU-139_3981,length=3981>
##contig=<ID=PSV-RNA1-CHBU-139_3336,length=3336>
##contig=<ID=PSV-RNA2-CHBU-139_2924,length=2924>
##contig=<ID=PSV-RNA3-CHBU-139_2005,length=2005>
##contig=<ID=SYCMV-CHBU-139_4152,length=4071>
##ALT=<ID=*,Description="Represents allele(s) other than observed.">
##INFO=<ID=INDEL,Number=0,Type=Flag,Description="Indicates that the variant is an INDEL.">
##INFO=<ID=IDV,Number=1,Type=Integer,Description="Maximum number of reads supporting an indel">
##INFO=<ID=IMF,Number=1,Type=Float,Description="Maximum fraction of reads supporting an indel">
##INFO=<ID=DP,Number=1,Type=Integer,Description="Raw read depth">
##INFO=<ID=VDB,Number=1,Type=Float,Description="Variant Distance Bias for filtering splice-site artefacts in RNA-seq data (bigger is better)",Version="3">
##INFO=<ID=RPB,Number=1,Type=Float,Description="Mann-Whitney U test of Read Position Bias (bigger is better)">
##INFO=<ID=MQB,Number=1,Type=Float,Description="Mann-Whitney U test of Mapping Quality Bias (bigger is better)">
##INFO=<ID=BQB,Number=1,Type=Float,Description="Mann-Whitney U test of Base Quality Bias (bigger is better)">
##INFO=<ID=MQSB,Number=1,Type=Float,Description="Mann-Whitney U test of Mapping Quality vs Strand Bias (bigger is better)">
##INFO=<ID=SGB,Number=1,Type=Float,Description="Segregation based metric.">
##INFO=<ID=MQ0F,Number=1,Type=Float,Description="Fraction of MQ0 reads (smaller is better)">
##FORMAT=<ID=PL,Number=G,Type=Integer,Description="List of Phred-scaled genotype likelihoods">
##FORMAT=<ID=GT,Number=1,Type=String,Description="Genotype">
##INFO=<ID=ICB,Number=1,Type=Float,Description="Inbreeding Coefficient Binomial test (bigger is better)">
##INFO=<ID=HOB,Number=1,Type=Float,Description="Bias in the number of HOMs number (smaller is better)">
##INFO=<ID=AC,Number=A,Type=Integer,Description="Allele count in genotypes for each ALT allele, in the same order as listed">
##INFO=<ID=AN,Number=1,Type=Integer,Description="Total number of alleles in called genotypes">
##INFO=<ID=DP4,Number=4,Type=Integer,Description="Number of high-quality ref-forward , ref-reverse, alt-forward and alt-reverse bases">
##INFO=<ID=MQ,Number=1,Type=Integer,Description="Average mapping quality">
##bcftools_callVersion=1.10.2+htslib-1.10.2
##bcftools_callCommand=call -vm -O v; Date=Thu Jun 11 16:34:32 2020
#CHROM	POS	ID	REF	ALT	QUAL	FILTER	INFO	FORMAT	CHBU-139_5seq_sorted.bam
PSV-RNA1-CHBU-139_3336bp	3133	.	C	T	222	.	DP=572;VDB=1.68097e-17;SGB=-0.693147;RPB=2.81341e-16;MQB=0.998989;MQSB=0.999082;BQB=5.40351e-29;MQ0F=0;ICB=1;HOB=0.5;AC=1;AN=2;DP4=63,65,322,54;MQ=59	GT:PL	0/1:255,0,255
PSV-RNA1-CHBU-139_3336bp	3181	.	A	T	221	.	DP=747;VDB=0.708084;SGB=-0.693147;RPB=0.840485;MQB=1;MQSB=1;BQB=0.0508341;MQ0F=0;ICB=1;HOB=0.5;AC=1;AN=2;DP4=67,74,293,169;MQ=60	GT:PL	0/1:255,0,244
PSV-RNA1-CHBU-139_3336bp	3201	.	T	C	221	.	DP=619;VDB=1.93713e-14;SGB=-0.693147;RPB=0.922733;MQB=1;MQSB=1;BQB=0.501916;MQ0F=0;ICB=1;HOB=0.5;AC=1;AN=2;DP4=53,75,197,203;MQ=60	GT:PL	0/1:255,0,250
PSV-RNA1-CHBU-139_3336bp	3206	.	T	C	219	.	DP=584;VDB=5.46132e-17;SGB=-0.693147;RPB=0.453841;MQB=1;MQSB=1;BQB=0.999584;MQ0F=0;ICB=1;HOB=0.5;AC=1;AN=2;DP4=16,62,207,231;MQ=60	GT:PL	0/1:255,0,57
PSV-RNA1-CHBU-139_3336bp	3208	.	T	A	228	.	DP=579;VDB=5.12966e-17;SGB=-0.693147;RPB=0.438524;MQB=1;MQSB=1;BQB=0.818811;MQ0F=0;AC=2;AN=2;DP4=15,63,206,231;MQ=60	GT:PL	1/1:255,70,0
PSV-RNA1-CHBU-139_3336bp	3209	.	G	A	228	.	DP=581;VDB=6.00079e-17;SGB=-0.693147;RPB=0.432032;MQB=1;MQSB=1;BQB=0.531833;MQ0F=0;AC=2;AN=2;DP4=15,63,206,231;MQ=60	GT:PL	1/1:255,18,0
PSV-RNA1-CHBU-139_3336bp	3215	.	A	G	228	.	DP=724;VDB=0.0355745;SGB=-0.693147;RPB=0.982599;MQB=1;MQSB=1;BQB=0.0418483;MQ0F=0;AC=2;AN=2;DP4=13,67,209,308;MQ=60	GT:PL	1/1:255,24,0
PSV-RNA1-CHBU-139_3336bp	3233	.	A	G	228	.	DP=741;VDB=0.595617;SGB=-0.693147;RPB=0.91974;MQB=1;MQSB=1;BQB=0.0666097;MQ0F=0;AC=2;AN=2;DP4=9,69,152,367;MQ=60	GT:PL	1/1:255,122,0
PSV-RNA1-CHBU-139_3336bp	3279	.	C	T	221	.	DP=404;VDB=3.66452e-23;SGB=-0.693147;RPB=0.0678873;MQB=1;MQSB=1;BQB=0.12246;MQ0F=0;ICB=1;HOB=0.5;AC=1;AN=2;DP4=8,70,32,231;MQ=60	GT:PL	0/1:255,0,129
PSV-RNA1-CHBU-139_3336bp	3295	.	G	A	228	.	DP=287;VDB=1.77028e-38;SGB=-0.693147;RPB=0.00635718;MQB=1;MQSB=1;BQB=0.271847;MQ0F=0;AC=2;AN=2;DP4=1,30,4,243;MQ=60	GT:PL	1/1:255,200,0
PSV-RNA1-CHBU-139_3336bp	3298	.	C	A	184	.	DP=284;VDB=1.56255e-38;SGB=-0.693147;RPB=0.0178032;MQB=1;MQSB=1;BQB=0.338701;MQ0F=0;ICB=1;HOB=0.5;AC=1;AN=2;DP4=2,62,2,210;MQ=60	GT:PL	0/1:218,0,68
PSV-RNA1-CHBU-139_3336bp	3299	.	G	A	195	.	DP=283;VDB=1.56255e-38;SGB=-0.693147;RPB=0.0178032;MQB=1;MQSB=1;BQB=0.237818;MQ0F=0;ICB=1;HOB=0.5;AC=1;AN=2;DP4=2,62,2,210;MQ=60	GT:PL	0/1:229,0,64
PSV-RNA2-CHBU-139_2924bp	2718	.	G	A	222	.	DP=701;VDB=0;SGB=-0.693147;RPB=0;MQB=1.58497e-05;MQSB=0.00424388;BQB=0.998668;MQ0F=0;ICB=1;HOB=0.5;AC=1;AN=2;DP4=108,187,320,5;MQ=58	GT:PL	0/1:255,0,255
PSV-RNA2-CHBU-139_2924bp	2738	.	A	T	222	.	DP=704;VDB=2.13226e-29;SGB=-0.693147;RPB=3.72174e-34;MQB=0.614681;MQSB=0.941605;BQB=0.92447;MQ0F=0;ICB=1;HOB=0.5;AC=1;AN=2;DP4=87,178,329,33;MQ=59	GT:PL	0/1:255,0,255
PSV-RNA2-CHBU-139_2924bp	2739	.	T	A	222	.	DP=745;VDB=7.25728e-29;SGB=-0.693147;RPB=1.245e-25;MQB=0.631811;MQSB=0.941385;BQB=0.259751;MQ0F=0;ICB=1;HOB=0.5;AC=1;AN=2;DP4=118,180,329,32;MQ=59	GT:PL	0/1:255,0,255
PSV-RNA2-CHBU-139_2924bp	2741	.	T	C	222	.	DP=756;VDB=1.29932e-24;SGB=-0.693147;RPB=1.16011e-22;MQB=0.630836;MQSB=0.940807;BQB=0.0315403;MQ0F=0;ICB=1;HOB=0.5;AC=1;AN=2;DP4=120,181,329,33;MQ=59	GT:PL	0/1:255,0,255
PSV-RNA2-CHBU-139_2924bp	2769	.	A	T	222	.	DP=805;VDB=0.00222728;SGB=-0.693147;RPB=1.53713e-06;MQB=1;MQSB=1;BQB=1.26465e-05;MQ0F=0;ICB=1;HOB=0.5;AC=1;AN=2;DP4=76,147,324,102;MQ=60	GT:PL	0/1:255,0,255
PSV-RNA2-CHBU-139_2924bp	2789	.	T	C	222	.	DP=743;VDB=4.07294e-06;SGB=-0.693147;RPB=0.0859351;MQB=0.998806;MQSB=0.997884;BQB=0.00220246;MQ0F=0;ICB=1;HOB=0.5;AC=1;AN=2;DP4=56,141,270,138;MQ=59	GT:PL	0/1:255,0,255
PSV-RNA2-CHBU-139_2924bp	2867	.	C	T	221	.	DP=436;VDB=4.22242e-22;SGB=-0.693147;RPB=0.0110491;MQB=1;MQSB=1;BQB=0.229815;MQ0F=0;ICB=1;HOB=0.5;AC=1;AN=2;DP4=10,87,30,246;MQ=60	GT:PL	0/1:255,0,174
PSV-RNA2-CHBU-139_2924bp	2883	.	G	A	228	.	DP=312;VDB=1.94352e-36;SGB=-0.693147;RPB=0.413767;MQB=1;MQSB=1;BQB=0.838089;MQ0F=0;AC=2;AN=2;DP4=1,25,5,271;MQ=60	GT:PL	1/1:255,255,0
PSV-RNA2-CHBU-139_2924bp	2886	.	C	A	150	.	DP=309;VDB=9.06001e-38;SGB=-0.693147;RPB=0.0084824;MQB=1;MQSB=1;BQB=0.88023;MQ0F=0;ICB=1;HOB=0.5;AC=1;AN=2;DP4=3,74,2,221;MQ=60	GT:PL	0/1:184,0,106
PSV-RNA2-CHBU-139_2924bp	2887	.	G	A	163	.	DP=308;VDB=8.58518e-38;SGB=-0.693147;RPB=0.0084824;MQB=1;MQSB=1;BQB=0.563426;MQ0F=0;ICB=1;HOB=0.5;AC=1;AN=2;DP4=3,74,2,221;MQ=60	GT:PL	0/1:197,0,119
PSV-RNA3-CHBU-139_2005bp	1963	.	C	T	228	.	DP=1021;VDB=1.79128e-17;SGB=-0.693147;RPB=0.865056;MQB=0.934767;MQSB=0.855401;BQB=7.01675e-20;MQ0F=0;AC=2;AN=2;DP4=39,4,150,725;MQ=59	GT:PL	1/1:255,255,0
SYCMV-CHBU-139_4152bp	None	None	None	None	None	None	None	None	None
SYMMV-CHBU-139_3981bp	12	.	T	C	20.0776	.	DP=12;VDB=0.0279572;SGB=-0.511536;RPB=0.857404;MQB=1;BQB=0.596251;MQ0F=0;ICB=1;HOB=0.5;AC=1;AN=2;DP4=9,0,3,0;MQ=60	GT:PL	0/1:54,0,146
SYMMV-CHBU-139_3981bp	13	.	C	T	23.0742	.	DP=12;VDB=0.0279572;SGB=-0.511536;RPB=0.857404;MQB=1;BQB=0.898672;MQ0F=0;ICB=1;HOB=0.5;AC=1;AN=2;DP4=9,0,3,0;MQ=60	GT:PL	0/1:57,0,149
SYMMV-CHBU-139_3981bp	47	.	C	T	30.356	.	DP=20;VDB=0.0349627;SGB=-0.511536;RPB=0.502047;MQB=1;BQB=0.245061;MQ0F=0;ICB=1;HOB=0.5;AC=1;AN=2;DP4=16,0,3,0;MQ=60	GT:PL	0/1:65,0,159
SYMMV-CHBU-139_3981bp	173	.	C	T	220	.	DP=45;VDB=0.860019;SGB=-0.690438;RPB=0.807762;MQB=1;MQSB=1;BQB=0.676529;MQ0F=0;ICB=1;HOB=0.5;AC=1;AN=2;DP4=15,10,13,4;MQ=60	GT:PL	0/1:253,0,255
SYMMV-CHBU-139_3981bp	212	.	A	G	222	.	DP=45;VDB=0.988433;SGB=-0.692067;RPB=0.80681;MQB=1;MQSB=1;BQB=0.945358;MQ0F=0;ICB=1;HOB=0.5;AC=1;AN=2;DP4=12,5,16,4;MQ=60	GT:PL	0/1:255,0,255
SYMMV-CHBU-139_3981bp	224	.	C	T	222	.	DP=41;VDB=0.108449;SGB=-0.691153;RPB=0.119124;MQB=1;MQSB=1;BQB=0.145404;MQ0F=0;ICB=1;HOB=0.5;AC=1;AN=2;DP4=13,4,11,7;MQ=60	GT:PL	0/1:255,0,255
SYMMV-CHBU-139_3981bp	237	.	T	A	63	.	DP=39;VDB=0.30506;SGB=-0.616816;RPB=0.668621;MQB=1;MQSB=1;BQB=0.642256;MQ0F=0;ICB=1;HOB=0.5;AC=1;AN=2;DP4=15,14,4,2;MQ=60	GT:PL	0/1:98,0,255
SYMMV-CHBU-139_3981bp	265	.	C	T	222	.	DP=52;VDB=0.526122;SGB=-0.692831;RPB=0.42435;MQB=1;MQSB=1;BQB=0.401703;MQ0F=0;ICB=1;HOB=0.5;AC=1;AN=2;DP4=14,10,13,11;MQ=60	GT:PL	0/1:255,0,255
SYMMV-CHBU-139_3981bp	299	.	G	A	222	.	DP=60;VDB=0.664328;SGB=-0.69312;RPB=0.970316;MQB=1;MQSB=1;BQB=0.919702;MQ0F=0;ICB=1;HOB=0.5;AC=1;AN=2;DP4=16,5,24,8;MQ=60	GT:PL	0/1:255,0,255
SYMMV-CHBU-139_3981bp	311	.	T	C	68	.	DP=60;VDB=0.329426;SGB=-0.651104;RPB=0.916165;MQB=1;MQSB=1;BQB=0.246364;MQ0F=0;ICB=1;HOB=0.5;AC=1;AN=2;DP4=33,11,7,1;MQ=60	GT:PL	0/1:103,0,255
SYMMV-CHBU-139_3981bp	314	.	T	C	216	.	DP=61;VDB=0.450547;SGB=-0.692717;RPB=0.565908;MQB=1;MQSB=1;BQB=0.863263;MQ0F=0;ICB=1;HOB=0.5;AC=1;AN=2;DP4=24,7,17,6;MQ=60	GT:PL	0/1:249,0,255
SYMMV-CHBU-139_3981bp	317	.	C	T	13.7764	.	DP=63;VDB=0.888498;SGB=-0.616816;RPB=0.882738;MQB=1;MQSB=1;BQB=0.905547;MQ0F=0;ICB=1;HOB=0.5;AC=1;AN=2;DP4=37,12,4,2;MQ=60	GT:PL	0/1:50,0,255
SYMMV-CHBU-139_3981bp	368	.	A	G	222	.	DP=67;VDB=0.495347;SGB=-0.693141;RPB=0.614103;MQB=1;MQSB=1;BQB=0.931684;MQ0F=0;ICB=1;HOB=0.5;AC=1;AN=2;DP4=12,10,24,13;MQ=60	GT:PL	0/1:255,0,255
SYMMV-CHBU-139_3981bp	371	.	A	G	222	.	DP=67;VDB=0.660489;SGB=-0.692067;RPB=0.449271;MQB=1;MQSB=1;BQB=0.211976;MQ0F=0;ICB=1;HOB=0.5;AC=1;AN=2;DP4=24,15,12,8;MQ=60	GT:PL	0/1:255,0,255
SYMMV-CHBU-139_3981bp	374	.	C	T	144	.	DP=68;VDB=0.656766;SGB=-0.686358;RPB=0.624716;MQB=1;MQSB=1;BQB=0.94907;MQ0F=0;ICB=1;HOB=0.5;AC=1;AN=2;DP4=27,19,9,5;MQ=60	GT:PL	0/1:178,0,255
SYMMV-CHBU-139_3981bp	407	.	C	T	222	.	DP=65;VDB=0.639593;SGB=-0.69168;RPB=0.402129;MQB=1;MQSB=1;BQB=0.273884;MQ0F=0;ICB=1;HOB=0.5;AC=1;AN=2;DP4=18,19,6,13;MQ=60	GT:PL	0/1:255,0,255
SYMMV-CHBU-139_3981bp	443	.	C	T	172	.	DP=68;VDB=0.158471;SGB=-0.688148;RPB=0.357506;MQB=1;MQSB=1;BQB=0.999969;MQ0F=0;ICB=1;HOB=0.5;AC=1;AN=2;DP4=19,30,6,9;MQ=60	GT:PL	0/1:206,0,255
SYMMV-CHBU-139_3981bp	470	.	G	A	220	.	DP=70;VDB=0.532236;SGB=-0.692067;RPB=0.6941;MQB=1;MQSB=1;BQB=0.841934;MQ0F=0;ICB=1;HOB=0.5;AC=1;AN=2;DP4=22,22,10,10;MQ=60	GT:PL	0/1:253,0,255
SYMMV-CHBU-139_3981bp	473	.	A	G	158	.	DP=70;VDB=0.57857;SGB=-0.686358;RPB=0.563033;MQB=1;MQSB=1;BQB=0.805496;MQ0F=0;ICB=1;HOB=0.5;AC=1;AN=2;DP4=25,25,8,6;MQ=60	GT:PL	0/1:192,0,255
SYMMV-CHBU-139_3981bp	515	.	C	T	215	.	DP=59;VDB=0.0761418;SGB=-0.690438;RPB=0.681732;MQB=1;MQSB=1;BQB=0.971115;MQ0F=0;ICB=1;HOB=0.5;AC=1;AN=2;DP4=18,19,12,5;MQ=60	GT:PL	0/1:248,0,255
SYMMV-CHBU-139_3981bp	545	.	A	G	222	.	DP=57;VDB=0.400561;SGB=-0.692562;RPB=0.452422;MQB=1;MQSB=1;BQB=0.886517;MQ0F=0;ICB=1;HOB=0.5;AC=1;AN=2;DP4=19,11,7,15;MQ=60	GT:PL	0/1:255,0,255
SYMMV-CHBU-139_3981bp	554	.	C	T	179	.	DP=59;VDB=0.257832;SGB=-0.683931;RPB=0.722527;MQB=1;MQSB=1;BQB=0.982841;MQ0F=0;ICB=1;HOB=0.5;AC=1;AN=2;DP4=24,16,5,8;MQ=60	GT:PL	0/1:213,0,255
SYMMV-CHBU-139_3981bp	563	.	G	T	222	.	DP=60;VDB=0.283737;SGB=-0.692976;RPB=0.131816;MQB=1;MQSB=1;BQB=0.947187;MQ0F=0;ICB=1;HOB=0.5;AC=1;AN=2;DP4=18,8,9,17;MQ=60	GT:PL	0/1:255,0,255
SYMMV-CHBU-139_3981bp	578	.	C	A	222	.	DP=57;VDB=0.321565;SGB=-0.692976;RPB=0.997471;MQB=1;MQSB=1;BQB=0.898529;MQ0F=0;ICB=1;HOB=0.5;AC=1;AN=2;DP4=19,8,6,20;MQ=60	GT:PL	0/1:255,0,255
SYMMV-CHBU-139_3981bp	579	.	C	T	31.0988	.	DP=57;VDB=0.632198;SGB=-0.636426;RPB=0.777592;MQB=1;MQSB=1;BQB=0.762974;MQ0F=0;ICB=1;HOB=0.5;AC=1;AN=2;DP4=21,25,4,3;MQ=60	GT:PL	0/1:67,0,255
SYMMV-CHBU-139_3981bp	614	.	A	G	222	.	DP=46;VDB=0.00340714;SGB=-0.692914;RPB=0.521967;MQB=1;MQSB=1;BQB=0.0225028;MQ0F=0;ICB=1;HOB=0.5;AC=1;AN=2;DP4=7,10,17,8;MQ=60	GT:PL	0/1:255,0,255
SYMMV-CHBU-139_3981bp	617	.	G	A	222	.	DP=50;VDB=0.000469829;SGB=-0.692562;RPB=0.5182;MQB=1;MQSB=1;BQB=0.5182;MQ0F=0;ICB=1;HOB=0.5;AC=1;AN=2;DP4=12,11,15,7;MQ=60	GT:PL	0/1:255,0,255
SYMMV-CHBU-139_3981bp	623	.	C	T	222	.	DP=51;VDB=0.643793;SGB=-0.69168;RPB=0.996248;MQB=1;MQSB=1;BQB=0.660688;MQ0F=0;ICB=1;HOB=0.5;AC=1;AN=2;DP4=16,12,10,9;MQ=60	GT:PL	0/1:255,0,255
SYMMV-CHBU-139_3981bp	641	.	A	C,T	195	.	DP=57;VDB=0.861445;SGB=-0.693144;RPB=0.363816;MQB=1;MQSB=1;BQB=0.191;MQ0F=0;AC=1,1;AN=2;DP4=6,1,24,15;MQ=60	GT:PL	1/2:255,132,255,168,0,255
SYMMV-CHBU-139_3981bp	645	.	A	G	222	.	DP=56;VDB=0.97902;SGB=-0.689466;RPB=0.637592;MQB=1;MQSB=1;BQB=0.798108;MQ0F=0;ICB=1;HOB=0.5;AC=1;AN=2;DP4=21,12,9,7;MQ=60	GT:PL	0/1:255,0,255
SYMMV-CHBU-139_3981bp	663	.	G	A	221	.	DP=47;VDB=0.377872;SGB=-0.693127;RPB=0.828676;MQB=1;MQSB=1;BQB=0.966626;MQ0F=0;ICB=1;HOB=0.5;AC=1;AN=2;DP4=8,1,17,16;MQ=60	GT:PL	0/1:255,0,118
SYMMV-CHBU-139_3981bp	692	.	G	A	12.7966	.	DP=48;VDB=0.917547;SGB=-0.590765;RPB=0.885775;MQB=1;MQSB=1;BQB=0.893918;MQ0F=0;ICB=1;HOB=0.5;AC=1;AN=2;DP4=18,20,3,2;MQ=60	GT:PL	0/1:49,0,255
SYMMV-CHBU-139_3981bp	767	.	C	T	222	.	DP=61;VDB=0.250585;SGB=-0.692562;RPB=0.729488;MQB=1;MQSB=1;BQB=0.196087;MQ0F=0;ICB=1;HOB=0.5;AC=1;AN=2;DP4=17,14,11,11;MQ=60	GT:PL	0/1:255,0,255
SYMMV-CHBU-139_3981bp	824	.	T	C	222	.	DP=48;VDB=0.0389546;SGB=-0.692717;RPB=0.614494;MQB=1;MQSB=1;BQB=0.939778;MQ0F=0;ICB=1;HOB=0.5;AC=1;AN=2;DP4=12,9,17,6;MQ=60	GT:PL	0/1:255,0,255
SYMMV-CHBU-139_3981bp	836	.	G	A	222	.	DP=56;VDB=0.568121;SGB=-0.693097;RPB=0.959296;MQB=1;MQSB=1;BQB=0.562667;MQ0F=0;ICB=1;HOB=0.5;AC=1;AN=2;DP4=8,8,22,8;MQ=60	GT:PL	0/1:255,0,255
SYMMV-CHBU-139_3981bp	842	.	C	T	72	.	DP=52;VDB=0.938745;SGB=-0.662043;RPB=0.683594;MQB=1;MQSB=1;BQB=0.608452;MQ0F=0;ICB=1;HOB=0.5;AC=1;AN=2;DP4=21,16,9,0;MQ=60	GT:PL	0/1:106,0,255
SYMMV-CHBU-139_3981bp	863	.	G	A	112	.	DP=51;VDB=0.518983;SGB=-0.670168;RPB=0.924637;MQB=1;MQSB=1;BQB=0.848447;MQ0F=0;ICB=1;HOB=0.5;AC=1;AN=2;DP4=21,14,4,6;MQ=60	GT:PL	0/1:146,0,255
SYMMV-CHBU-139_3981bp	866	.	C	T	218	.	DP=54;VDB=0.456033;SGB=-0.683931;RPB=0.940395;MQB=1;MQSB=1;BQB=0.0347779;MQ0F=0;ICB=1;HOB=0.5;AC=1;AN=2;DP4=16,16,9,4;MQ=60	GT:PL	0/1:251,0,255
SYMMV-CHBU-139_3981bp	902	.	C	T	49.5033	.	DP=53;VDB=0.268014;SGB=-0.670168;RPB=0.698978;MQB=1;MQSB=1;BQB=0.56732;MQ0F=0;ICB=1;HOB=0.5;AC=1;AN=2;DP4=13,22,5,5;MQ=60	GT:PL	0/1:85,0,255
SYMMV-CHBU-139_3981bp	920	.	T	C	18.9155	.	DP=53;VDB=0.438189;SGB=-0.616816;RPB=0.273663;MQB=1;MQSB=1;BQB=0.97876;MQ0F=0;ICB=1;HOB=0.5;AC=1;AN=2;DP4=15,26,2,4;MQ=60	GT:PL	0/1:55,0,255
SYMMV-CHBU-139_3981bp	936	.	C	T	7.38777	.	DP=50;VDB=0.774933;SGB=-0.590765;RPB=0.624416;MQB=1;MQSB=1;BQB=0.698589;MQ0F=0;ICB=1;HOB=0.5;AC=1;AN=2;DP4=12,29,2,3;MQ=60	GT:PL	0/1:43,0,255
SYMMV-CHBU-139_3981bp	986	.	C	T	222	.	DP=32;VDB=0.474067;SGB=-0.69168;RPB=0.996716;MQB=1;MQSB=1;BQB=0.996716;MQ0F=0;ICB=1;HOB=0.5;AC=1;AN=2;DP4=8,4,10,9;MQ=60	GT:PL	0/1:255,0,228
SYMMV-CHBU-139_3981bp	998	.	C	T	187	.	DP=33;VDB=0.347065;SGB=-0.686358;RPB=0.997118;MQB=1;MQSB=1;BQB=0.81179;MQ0F=0;ICB=1;HOB=0.5;AC=1;AN=2;DP4=12,6,9,5;MQ=60	GT:PL	0/1:220,0,255
SYMMV-CHBU-139_3981bp	1002	.	T	C	222	.	DP=34;VDB=0.385941;SGB=-0.691153;RPB=0.901319;MQB=1;MQSB=1;BQB=0.997118;MQ0F=0;ICB=1;HOB=0.5;AC=1;AN=2;DP4=9,5,13,5;MQ=60	GT:PL	0/1:255,0,255
SYMMV-CHBU-139_3981bp	1037	.	A	G	93	.	DP=30;VDB=0.327896;SGB=-0.670168;RPB=0.965827;MQB=1;MQSB=1;BQB=0.717355;MQ0F=0;ICB=1;HOB=0.5;AC=1;AN=2;DP4=12,6,10,0;MQ=60	GT:PL	0/1:126,0,255
SYMMV-CHBU-139_3981bp	1076	.	G	A	130	.	DP=45;VDB=0.824093;SGB=-0.680642;RPB=0.722444;MQB=1;MQSB=1;BQB=0.548812;MQ0F=0;ICB=1;HOB=0.5;AC=1;AN=2;DP4=17,10,10,2;MQ=60	GT:PL	0/1:163,0,255
SYMMV-CHBU-139_3981bp	1088	.	A	G	222	.	DP=49;VDB=0.152276;SGB=-0.692067;RPB=0.749939;MQB=1;MQSB=1;BQB=0.847141;MQ0F=0;ICB=1;HOB=0.5;AC=1;AN=2;DP4=12,7,12,8;MQ=60	GT:PL	0/1:255,0,255
SYMMV-CHBU-139_3981bp	1127	.	G	A	56	.	DP=61;VDB=0.00796861;SGB=-0.651104;RPB=0.371337;MQB=1;MQSB=1;BQB=0.984365;MQ0F=0;ICB=1;HOB=0.5;AC=1;AN=2;DP4=26,18,4,4;MQ=60	GT:PL	0/1:92,0,255
SYMMV-CHBU-139_3981bp	1139	.	C	T	222	.	DP=69;VDB=0.494961;SGB=-0.693079;RPB=0.914965;MQB=1;MQSB=1;BQB=0.999562;MQ0F=0;ICB=1;HOB=0.5;AC=1;AN=2;DP4=15,16,19,10;MQ=60	GT:PL	0/1:255,0,255
SYMMV-CHBU-139_3981bp	1268	.	T	C	222	.	DP=61;VDB=0.302598;SGB=-0.692717;RPB=0.839766;MQB=1;MQSB=1;BQB=0.250973;MQ0F=0;ICB=1;HOB=0.5;AC=1;AN=2;DP4=15,11,14,9;MQ=60	GT:PL	0/1:255,0,255
SYMMV-CHBU-139_3981bp	1325	.	C	T	222	.	DP=52;VDB=0.159403;SGB=-0.692352;RPB=0.69738;MQB=1;MQSB=1;BQB=0.710387;MQ0F=0;ICB=1;HOB=0.5;AC=1;AN=2;DP4=10,15,11,10;MQ=60	GT:PL	0/1:255,0,255
SYMMV-CHBU-139_3981bp	1334	.	C	T	222	.	DP=53;VDB=0.484301;SGB=-0.692831;RPB=0.261161;MQB=1;MQSB=1;BQB=0.999774;MQ0F=0;ICB=1;HOB=0.5;AC=1;AN=2;DP4=12,11,14,10;MQ=60	GT:PL	0/1:255,0,255
SYMMV-CHBU-139_3981bp	1344	.	G	A	222	.	DP=52;VDB=0.363383;SGB=-0.69311;RPB=0.662734;MQB=1;MQSB=1;BQB=0.99552;MQ0F=0;ICB=1;HOB=0.5;AC=1;AN=2;DP4=7,5,18,13;MQ=60	GT:PL	0/1:255,0,247
SYMMV-CHBU-139_3981bp	1345	.	G	A	222	.	DP=55;VDB=0.363383;SGB=-0.69311;RPB=0.954663;MQB=1;MQSB=1;BQB=0.97292;MQ0F=0;ICB=1;HOB=0.5;AC=1;AN=2;DP4=10,5,18,13;MQ=60	GT:PL	0/1:255,0,255
SYMMV-CHBU-139_3981bp	1361	.	A	G	173	.	DP=51;VDB=0.658291;SGB=-0.676189;RPB=0.184981;MQB=1;MQSB=1;BQB=0.98835;MQ0F=0;ICB=1;HOB=0.5;AC=1;AN=2;DP4=19,13,7,4;MQ=60	GT:PL	0/1:207,0,255
SYMMV-CHBU-139_3981bp	1367	.	T	C	222	.	DP=60;VDB=0.819794;SGB=-0.693127;RPB=0.0907123;MQB=1;MQSB=1;BQB=0.38049;MQ0F=0;ICB=1;HOB=0.5;AC=1;AN=2;DP4=10,5,19,14;MQ=60	GT:PL	0/1:255,0,235
SYMMV-CHBU-139_3981bp	1373	.	T	C	222	.	DP=63;VDB=0.843158;SGB=-0.692717;RPB=0.178934;MQB=1;MQSB=1;BQB=0.701315;MQ0F=0;ICB=1;HOB=0.5;AC=1;AN=2;DP4=18,10,15,8;MQ=60	GT:PL	0/1:255,0,255
SYMMV-CHBU-139_3981bp	1376	.	C	A	131	.	DP=68;VDB=0.823921;SGB=-0.670168;RPB=0.999742;MQB=1;MQSB=1;BQB=0.565073;MQ0F=0;ICB=1;HOB=0.5;AC=1;AN=2;DP4=26,17,9,1;MQ=60	GT:PL	0/1:165,0,255
SYMMV-CHBU-139_3981bp	1385	.	T	C	222	.	DP=72;VDB=0.648965;SGB=-0.69312;RPB=0.0642947;MQB=1;MQSB=1;BQB=0.253951;MQ0F=0;ICB=1;HOB=0.5;AC=1;AN=2;DP4=17,7,21,11;MQ=60	GT:PL	0/1:255,0,255
SYMMV-CHBU-139_3981bp	1391	.	C	T	128	.	DP=70;VDB=0.373797;SGB=-0.676189;RPB=0.545588;MQB=1;MQSB=1;BQB=0.984193;MQ0F=0;ICB=1;HOB=0.5;AC=1;AN=2;DP4=31,16,6,5;MQ=60	GT:PL	0/1:163,0,255
SYMMV-CHBU-139_3981bp	1394	.	G	A	78	.	DP=72;VDB=0.340487;SGB=-0.662043;RPB=0.813246;MQB=1;MQSB=1;BQB=0.987578;MQ0F=0;ICB=1;HOB=0.5;AC=1;AN=2;DP4=35,15,3,6;MQ=60	GT:PL	0/1:113,0,255
SYMMV-CHBU-139_3981bp	1409	.	C	G	222	.	DP=72;VDB=0.0464411;SGB=-0.692976;RPB=0.932017;MQB=1;MQSB=1;BQB=0.324177;MQ0F=0;ICB=1;HOB=0.5;AC=1;AN=2;DP4=21,11,16,10;MQ=60	GT:PL	0/1:255,0,255
SYMMV-CHBU-139_3981bp	1451	.	C	T	222	.	DP=80;VDB=0.635073;SGB=-0.693127;RPB=0.710269;MQB=1;MQSB=1;BQB=0.321314;MQ0F=0;ICB=1;HOB=0.5;AC=1;AN=2;DP4=20,13,23,10;MQ=60	GT:PL	0/1:255,0,255
SYMMV-CHBU-139_3981bp	1484	.	T	C	222	.	DP=83;VDB=0.386212;SGB=-0.692831;RPB=0.58648;MQB=1;MQSB=1;BQB=0.342954;MQ0F=0;ICB=1;HOB=0.5;AC=1;AN=2;DP4=32,12,11,13;MQ=60	GT:PL	0/1:255,0,255
SYMMV-CHBU-139_3981bp	1485	.	A	G	9.74332	.	DP=82;VDB=0.639818;SGB=-0.651104;RPB=0.999276;MQB=1;MQSB=1;BQB=0.954682;MQ0F=0;ICB=1;HOB=0.5;AC=1;AN=2;DP4=36,24,6,2;MQ=60	GT:PL	0/1:46,0,255
SYMMV-CHBU-139_3981bp	1488	.	T	C	97	.	DP=82;VDB=0.567998;SGB=-0.676189;RPB=0.983359;MQB=1;MQSB=1;BQB=0.929261;MQ0F=0;ICB=1;HOB=0.5;AC=1;AN=2;DP4=34,23,8,3;MQ=60	GT:PL	0/1:132,0,255
SYMMV-CHBU-139_3981bp	1490	.	A	G	222	.	DP=83;VDB=0.321309;SGB=-0.692914;RPB=0.187799;MQB=1;MQSB=1;BQB=0.353631;MQ0F=0;ICB=1;HOB=0.5;AC=1;AN=2;DP4=31,13,11,14;MQ=60	GT:PL	0/1:255,0,255
SYMMV-CHBU-139_3981bp	1495	.	G	A	222	.	DP=79;VDB=0.118649;SGB=-0.692562;RPB=0.996675;MQB=1;MQSB=1;BQB=0.978019;MQ0F=0;ICB=1;HOB=0.5;AC=1;AN=2;DP4=27,17,13,9;MQ=60	GT:PL	0/1:255,0,255
SYMMV-CHBU-139_3981bp	1496	.	A	G	222	.	DP=79;VDB=0.0974846;SGB=-0.693079;RPB=0.943075;MQB=1;MQSB=1;BQB=0.124495;MQ0F=0;ICB=1;HOB=0.5;AC=1;AN=2;DP4=21,16,19,10;MQ=60	GT:PL	0/1:255,0,255
SYMMV-CHBU-139_3981bp	1497	.	C	T	78	.	DP=80;VDB=0.351251;SGB=-0.676189;RPB=0.855263;MQB=1;MQSB=1;BQB=0.670155;MQ0F=0;ICB=1;HOB=0.5;AC=1;AN=2;DP4=31,24,9,2;MQ=60	GT:PL	0/1:113,0,255
SYMMV-CHBU-139_3981bp	1499	.	A	G	222	.	DP=79;VDB=0.0570196;SGB=-0.693127;RPB=0.544745;MQB=1;MQSB=1;BQB=0.93917;MQ0F=0;ICB=1;HOB=0.5;AC=1;AN=2;DP4=18,14,21,12;MQ=60	GT:PL	0/1:255,0,255
SYMMV-CHBU-139_3981bp	1500	.	T	C	221	.	DP=80;VDB=0.0564176;SGB=-0.691153;RPB=0.498111;MQB=1;MQSB=1;BQB=0.997903;MQ0F=0;ICB=1;HOB=0.5;AC=1;AN=2;DP4=29,19,11,7;MQ=60	GT:PL	0/1:255,0,255
SYMMV-CHBU-139_3981bp	1505	.	A	G	222	.	DP=85;VDB=0.080746;SGB=-0.692067;RPB=0.901657;MQB=1;MQSB=1;BQB=0.982389;MQ0F=0;ICB=1;HOB=0.5;AC=1;AN=2;DP4=35,15,8,12;MQ=60	GT:PL	0/1:255,0,255
SYMMV-CHBU-139_3981bp	1511	.	G	A	222	.	DP=90;VDB=0.373719;SGB=-0.692562;RPB=0.999983;MQB=1;MQSB=1;BQB=0.820833;MQ0F=0;ICB=1;HOB=0.5;AC=1;AN=2;DP4=36,17,13,9;MQ=60	GT:PL	0/1:255,0,255
SYMMV-CHBU-139_3981bp	1517	.	C	T	222	.	DP=89;VDB=0.575521;SGB=-0.692831;RPB=0.952228;MQB=1;MQSB=1;BQB=0.742847;MQ0F=0;ICB=1;HOB=0.5;AC=1;AN=2;DP4=32,20,17,7;MQ=60	GT:PL	0/1:255,0,255
SYMMV-CHBU-139_3981bp	1523	.	A	G	22.4506	.	DP=85;VDB=0.316575;SGB=-0.651104;RPB=0.830601;MQB=1;MQSB=1;BQB=0.952095;MQ0F=0;ICB=1;HOB=0.5;AC=1;AN=2;DP4=42,24,4,4;MQ=60	GT:PL	0/1:59,0,255
SYMMV-CHBU-139_3981bp	1526	.	A	G	222	.	DP=84;VDB=0.0212508;SGB=-0.692717;RPB=0.995085;MQB=1;MQSB=1;BQB=0.990227;MQ0F=0;ICB=1;HOB=0.5;AC=1;AN=2;DP4=35,16,12,11;MQ=60	GT:PL	0/1:255,0,255
SYMMV-CHBU-139_3981bp	1535	.	T	C	49.4874	.	DP=82;VDB=0.397567;SGB=-0.670168;RPB=0.736803;MQB=1;MQSB=1;BQB=0.581005;MQ0F=0;ICB=1;HOB=0.5;AC=1;AN=2;DP4=34,28,9,1;MQ=60	GT:PL	0/1:85,0,255
SYMMV-CHBU-139_3981bp	1536	.	C	T	84	.	DP=82;VDB=0.140581;SGB=-0.683931;RPB=0.908061;MQB=1;MQSB=1;BQB=0.999571;MQ0F=0;ICB=1;HOB=0.5;AC=1;AN=2;DP4=35,24,7,6;MQ=60	GT:PL	0/1:119,0,255
SYMMV-CHBU-139_3981bp	1550	.	A	G	222	.	DP=88;VDB=0.812858;SGB=-0.693021;RPB=0.893298;MQB=1;MQSB=1;BQB=0.247692;MQ0F=0;ICB=1;HOB=0.5;AC=1;AN=2;DP4=30,20,16,11;MQ=60	GT:PL	0/1:255,0,255
SYMMV-CHBU-139_3981bp	1559	.	C	T	112	.	DP=94;VDB=0.864226;SGB=-0.680642;RPB=0.91646;MQB=1;MQSB=1;BQB=0.919022;MQ0F=0;ICB=1;HOB=0.5;AC=1;AN=2;DP4=40,28,8,4;MQ=60	GT:PL	0/1:147,0,255
SYMMV-CHBU-139_3981bp	1574	.	C	T	78	.	DP=89;VDB=0.835732;SGB=-0.676189;RPB=0.746741;MQB=1;MQSB=1;BQB=0.999974;MQ0F=0;ICB=1;HOB=0.5;AC=1;AN=2;DP4=36,30,5,6;MQ=60	GT:PL	0/1:114,0,255
SYMMV-CHBU-139_3981bp	1598	.	T	C	221	.	DP=87;VDB=0.222952;SGB=-0.692067;RPB=0.939604;MQB=1;MQSB=1;BQB=0.974967;MQ0F=0;ICB=1;HOB=0.5;AC=1;AN=2;DP4=33,21,11,9;MQ=60	GT:PL	0/1:255,0,255
SYMMV-CHBU-139_3981bp	1628	.	T	C	228	.	DP=79;VDB=9.32744e-06;SGB=-0.693147;RPB=0.260841;MQB=1;MQSB=1;BQB=0.9938;MQ0F=0;AC=2;AN=2;DP4=1,5,30,30;MQ=60	GT:PL	1/1:255,7,0
SYMMV-CHBU-139_3981bp	1640	.	A	G	222	.	DP=81;VDB=0.00274008;SGB=-0.693136;RPB=0.688888;MQB=1;MQSB=1;BQB=0.726884;MQ0F=0;ICB=1;HOB=0.5;AC=1;AN=2;DP4=14,21,19,16;MQ=60	GT:PL	0/1:255,0,255
SYMMV-CHBU-139_3981bp	1643	.	C	T	222	.	DP=78;VDB=0.0269587;SGB=-0.693139;RPB=0.957616;MQB=1;MQSB=1;BQB=0.323892;MQ0F=0;ICB=1;HOB=0.5;AC=1;AN=2;DP4=13,20,20,16;MQ=60	GT:PL	0/1:255,0,255
SYMMV-CHBU-139_3981bp	1665	.	C	T	222	.	DP=65;VDB=0.916683;SGB=-0.692831;RPB=0.649306;MQB=1;MQSB=1;BQB=0.798553;MQ0F=0;ICB=1;HOB=0.5;AC=1;AN=2;DP4=19,14,13,11;MQ=60	GT:PL	0/1:255,0,255
SYMMV-CHBU-139_3981bp	1719	.	G	A	222	.	DP=69;VDB=0.347452;SGB=-0.693097;RPB=0.819896;MQB=1;MQSB=1;BQB=0.984117;MQ0F=0;ICB=1;HOB=0.5;AC=1;AN=2;DP4=17,11,17,13;MQ=60	GT:PL	0/1:255,0,255
SYMMV-CHBU-139_3981bp	1727	.	T	C	88	.	DP=67;VDB=0.149896;SGB=-0.662043;RPB=0.622384;MQB=1;MQSB=1;BQB=0.982848;MQ0F=0;ICB=1;HOB=0.5;AC=1;AN=2;DP4=27,21,6,3;MQ=60	GT:PL	0/1:123,0,255
SYMMV-CHBU-139_3981bp	1781	.	A	C	203	.	DP=79;VDB=0.200256;SGB=-0.693021;RPB=0.715868;MQB=1;MQSB=1;BQB=0.872383;MQ0F=0;ICB=1;HOB=0.5;AC=1;AN=2;DP4=22,20,15,12;MQ=60	GT:PL	0/1:237,0,255
SYMMV-CHBU-139_3981bp	1784	.	T	A	222	.	DP=80;VDB=0.0671751;SGB=-0.693132;RPB=0.391781;MQB=1;MQSB=1;BQB=0.766902;MQ0F=0;ICB=1;HOB=0.5;AC=1;AN=2;DP4=19,17,19,15;MQ=60	GT:PL	0/1:255,0,255
SYMMV-CHBU-139_3981bp	1790	.	G	A	222	.	DP=82;VDB=0.331824;SGB=-0.693139;RPB=0.693287;MQB=1;MQSB=1;BQB=0.903507;MQ0F=0;ICB=1;HOB=0.5;AC=1;AN=2;DP4=18,18,22,14;MQ=60	GT:PL	0/1:255,0,255
SYMMV-CHBU-139_3981bp	1799	.	T	C	87	.	DP=77;VDB=0.283505;SGB=-0.662043;RPB=0.938482;MQB=1;MQSB=1;BQB=0.0757469;MQ0F=0;ICB=1;HOB=0.5;AC=1;AN=2;DP4=33,27,6,3;MQ=60	GT:PL	0/1:122,0,255
SYMMV-CHBU-139_3981bp	1820	.	A	G	222	.	DP=81;VDB=0.11264;SGB=-0.69312;RPB=0.631282;MQB=1;MQSB=1;BQB=0.90106;MQ0F=0;ICB=1;HOB=0.5;AC=1;AN=2;DP4=24,15,14,18;MQ=60	GT:PL	0/1:255,0,255
SYMMV-CHBU-139_3981bp	1838	.	T	C	222	.	DP=77;VDB=0.243277;SGB=-0.693132;RPB=0.376219;MQB=1;MQSB=1;BQB=0.373;MQ0F=0;ICB=1;HOB=0.5;AC=1;AN=2;DP4=19,15,15,19;MQ=60	GT:PL	0/1:255,0,255
SYMMV-CHBU-139_3981bp	1850	.	A	G	222	.	DP=72;VDB=0.643746;SGB=-0.69311;RPB=0.687022;MQB=1;MQSB=1;BQB=0.120966;MQ0F=0;ICB=1;HOB=0.5;AC=1;AN=2;DP4=21,12,15,16;MQ=60	GT:PL	0/1:255,0,255
SYMMV-CHBU-139_3981bp	1901	.	A	G	222	.	DP=62;VDB=0.578644;SGB=-0.692976;RPB=0.143774;MQB=1;MQSB=1;BQB=0.372887;MQ0F=0;ICB=1;HOB=0.5;AC=1;AN=2;DP4=22,11,8,18;MQ=60	GT:PL	0/1:255,0,255
SYMMV-CHBU-139_3981bp	1919	.	T	C	88	.	DP=67;VDB=0.0907686;SGB=-0.683931;RPB=0.974056;MQB=1;MQSB=1;BQB=0.833796;MQ0F=0;ICB=1;HOB=0.5;AC=1;AN=2;DP4=26,24,9,4;MQ=60	GT:PL	0/1:123,0,255
SYMMV-CHBU-139_3981bp	1928	.	C	T	222	.	DP=63;VDB=0.341868;SGB=-0.692352;RPB=0.287391;MQB=1;MQSB=1;BQB=0.637264;MQ0F=0;ICB=1;HOB=0.5;AC=1;AN=2;DP4=20,13,14,7;MQ=60	GT:PL	0/1:255,0,255
SYMMV-CHBU-139_3981bp	1932	.	T	C	202	.	DP=62;VDB=0.63808;SGB=-0.689466;RPB=0.877392;MQB=1;MQSB=1;BQB=0.920407;MQ0F=0;ICB=1;HOB=0.5;AC=1;AN=2;DP4=25,13,10,6;MQ=60	GT:PL	0/1:235,0,255
SYMMV-CHBU-139_3981bp	1955	.	G	A	222	.	DP=71;VDB=0.0378304;SGB=-0.692562;RPB=0.488791;MQB=0.985864;MQSB=0.98374;BQB=0.373421;MQ0F=0;ICB=1;HOB=0.5;AC=1;AN=2;DP4=21,17,15,7;MQ=59	GT:PL	0/1:255,0,255
SYMMV-CHBU-139_3981bp	1958	.	C	T	222	.	DP=73;VDB=0.060122;SGB=-0.692831;RPB=0.440283;MQB=0.98568;MQSB=0.98568;BQB=0.650696;MQ0F=0;ICB=1;HOB=0.5;AC=1;AN=2;DP4=23,16,16,8;MQ=59	GT:PL	0/1:255,0,255
SYMMV-CHBU-139_3981bp	1961	.	A	G	52	.	DP=73;VDB=0.194649;SGB=-0.662043;RPB=0.835932;MQB=0.996231;MQSB=0.984335;BQB=0.902142;MQ0F=0;ICB=1;HOB=0.5;AC=1;AN=2;DP4=31,24,7,2;MQ=59	GT:PL	0/1:88,0,255
SYMMV-CHBU-139_3981bp	1962	.	C	T	222	.	DP=73;VDB=0.440259;SGB=-0.693054;RPB=0.973882;MQB=0.970766;MQSB=0.984335;BQB=0.605643;MQ0F=0;ICB=1;HOB=0.5;AC=1;AN=2;DP4=23,13,15,13;MQ=59	GT:PL	0/1:255,0,255
SYMMV-CHBU-139_3981bp	1973	.	A	C	221	.	DP=82;VDB=0.266315;SGB=-0.69168;RPB=0.936342;MQB=0.99189;MQSB=0.981638;BQB=0.962793;MQ0F=0;ICB=1;HOB=0.5;AC=1;AN=2;DP4=25,25,12,7;MQ=59	GT:PL	0/1:255,0,255
SYMMV-CHBU-139_3981bp	1976	.	A	G	221	.	DP=82;VDB=0.744705;SGB=-0.693147;RPB=0.63624;MQB=0.992528;MQSB=0.982273;BQB=0.380348;MQ0F=0;ICB=1;HOB=0.5;AC=1;AN=2;DP4=12,5,25,25;MQ=59	GT:PL	0/1:255,0,255
SYMMV-CHBU-139_3981bp	1979	.	A	G	4.79185	.	DP=86;VDB=0.104392;SGB=-0.636426;RPB=0.327184;MQB=0.997724;MQSB=0.983051;BQB=0.999582;MQ0F=0;ICB=1;HOB=0.5;AC=1;AN=2;DP4=34,30,5,2;MQ=59	GT:PL	0/1:40,0,255
SYMMV-CHBU-139_3981bp	1982	.	G	A	69	.	DP=81;VDB=0.610077;SGB=-0.676189;RPB=0.617073;MQB=0.995813;MQSB=0.980862;BQB=0.632211;MQ0F=0;ICB=1;HOB=0.5;AC=1;AN=2;DP4=33,24,3,8;MQ=59	GT:PL	0/1:105,0,255
SYMMV-CHBU-139_3981bp	1983	.	C	T	222	.	DP=80;VDB=0.738699;SGB=-0.693054;RPB=0.994628;MQB=0.970073;MQSB=0.980366;BQB=0.662052;MQ0F=0;ICB=1;HOB=0.5;AC=1;AN=2;DP4=23,15,12,16;MQ=59	GT:PL	0/1:255,0,255
SYMMV-CHBU-139_3981bp	1991	.	T	C	219	.	DP=74;VDB=0.40538;SGB=-0.693147;RPB=0.882684;MQB=0.995965;MQSB=0.9818;BQB=0.882684;MQ0F=0;ICB=1;HOB=0.5;AC=1;AN=2;DP4=5,4,30,23;MQ=59	GT:PL	0/1:255,0,111
SYMMV-CHBU-139_3981bp	2012	.	A	G	219	.	DP=73;VDB=0.118535;SGB=-0.693147;RPB=0.772991;MQB=0.996224;MQSB=0.978713;BQB=0.960829;MQ0F=0;ICB=1;HOB=0.5;AC=1;AN=2;DP4=4,4,28,24;MQ=59	GT:PL	0/1:255,0,69
SYMMV-CHBU-139_3981bp	2018	.	T	C	222	.	DP=68;VDB=0.454613;SGB=-0.692717;RPB=0.985463;MQB=0.960816;MQSB=0.976859;BQB=0.545347;MQ0F=0;ICB=1;HOB=0.5;AC=1;AN=2;DP4=20,18,11,12;MQ=59	GT:PL	0/1:255,0,255
SYMMV-CHBU-139_3981bp	2024	.	C	T	220	.	DP=63;VDB=0.0170815;SGB=-0.693147;RPB=0.961864;MQB=0.994973;MQSB=0.980457;BQB=0.781203;MQ0F=0;ICB=1;HOB=0.5;AC=1;AN=2;DP4=6,3,26,21;MQ=59	GT:PL	0/1:255,0,98
SYMMV-CHBU-139_3981bp	2042	.	G	A	222	.	DP=64;VDB=0.807558;SGB=-0.692717;RPB=0.556576;MQB=0.981826;MQSB=0.981826;BQB=0.992229;MQ0F=0;ICB=1;HOB=0.5;AC=1;AN=2;DP4=20,13,13,10;MQ=59	GT:PL	0/1:255,0,255
SYMMV-CHBU-139_3981bp	2045	.	T	C	211	.	DP=61;VDB=0.0148393;SGB=-0.689466;RPB=0.310784;MQB=0.936796;MQSB=0.979476;BQB=0.764984;MQ0F=0;ICB=1;HOB=0.5;AC=1;AN=2;DP4=22,17,9,7;MQ=59	GT:PL	0/1:244,0,255
SYMMV-CHBU-139_3981bp	2048	.	T	C	222	.	DP=61;VDB=0.725502;SGB=-0.692914;RPB=0.211039;MQB=0.975503;MQSB=0.98048;BQB=0.997464;MQ0F=0;ICB=1;HOB=0.5;AC=1;AN=2;DP4=18,10,13,12;MQ=59	GT:PL	0/1:255,0,255
SYMMV-CHBU-139_3981bp	2084	.	A	G	107	.	DP=59;VDB=0.742057;SGB=-0.662043;RPB=0.919603;MQB=1;MQSB=1;BQB=0.996865;MQ0F=0;ICB=1;HOB=0.5;AC=1;AN=2;DP4=28,11,7,2;MQ=60	GT:PL	0/1:142,0,255
SYMMV-CHBU-139_3981bp	2281	.	G	A	222	.	DP=70;VDB=0.320614;SGB=-0.69311;RPB=0.518891;MQB=1;MQSB=1;BQB=0.997253;MQ0F=0;ICB=1;HOB=0.5;AC=1;AN=2;DP4=12,13,18,13;MQ=60	GT:PL	0/1:255,0,255
SYMMV-CHBU-139_3981bp	2284	.	T	C	94	.	DP=65;VDB=0.487917;SGB=-0.670168;RPB=0.781913;MQB=1;MQSB=1;BQB=0.999938;MQ0F=0;ICB=1;HOB=0.5;AC=1;AN=2;DP4=22,22,3,7;MQ=60	GT:PL	0/1:129,0,255
SYMMV-CHBU-139_3981bp	2287	.	T	C	222	.	DP=66;VDB=0.107919;SGB=-0.69312;RPB=0.999845;MQB=1;MQSB=1;BQB=0.348301;MQ0F=0;ICB=1;HOB=0.5;AC=1;AN=2;DP4=8,14,16,16;MQ=60	GT:PL	0/1:255,0,255
SYMMV-CHBU-139_3981bp	2362	.	T	C	46.9217	.	DP=77;VDB=0.308129;SGB=-0.651104;RPB=0.867596;MQB=1;MQSB=1;BQB=0.476147;MQ0F=0;ICB=1;HOB=0.5;AC=1;AN=2;DP4=32,28,4,4;MQ=60	GT:PL	0/1:83,0,255
SYMMV-CHBU-139_3981bp	2374	.	T	C	222	.	DP=71;VDB=0.249626;SGB=-0.693136;RPB=0.972533;MQB=1;MQSB=1;BQB=0.814491;MQ0F=0;ICB=1;HOB=0.5;AC=1;AN=2;DP4=18,11,22,13;MQ=60	GT:PL	0/1:255,0,255
SYMMV-CHBU-139_3981bp	2483	.	A	T	10.1603	.	DP=75;VDB=0.787992;SGB=-0.651104;RPB=0.999521;MQB=1;MQSB=1;BQB=0.993575;MQ0F=0;ICB=1;HOB=0.5;AC=1;AN=2;DP4=27,28,2,6;MQ=60	GT:PL	0/1:46,0,255
SYMMV-CHBU-139_3981bp	2591	.	C	T	188	.	DP=48;VDB=0.757462;SGB=-0.686358;RPB=0.996388;MQB=1;MQSB=1;BQB=0.864905;MQ0F=0;ICB=1;HOB=0.5;AC=1;AN=2;DP4=13,13,8,6;MQ=60	GT:PL	0/1:221,0,255
SYMMV-CHBU-139_3981bp	2603	.	T	C	152	.	DP=44;VDB=0.296582;SGB=-0.680642;RPB=0.761616;MQB=1;MQSB=1;BQB=0.120572;MQ0F=0;ICB=1;HOB=0.5;AC=1;AN=2;DP4=15,11,8,4;MQ=60	GT:PL	0/1:186,0,255
SYMMV-CHBU-139_3981bp	2615	.	T	C	150	.	DP=47;VDB=0.857526;SGB=-0.676189;RPB=0.939566;MQB=1;MQSB=1;BQB=0.424327;MQ0F=0;ICB=1;HOB=0.5;AC=1;AN=2;DP4=19,11,6,5;MQ=60	GT:PL	0/1:184,0,255
SYMMV-CHBU-139_3981bp	2648	.	C	T	222	.	DP=52;VDB=0.844425;SGB=-0.692976;RPB=0.909914;MQB=1;MQSB=1;BQB=0.237066;MQ0F=0;ICB=1;HOB=0.5;AC=1;AN=2;DP4=12,10,19,7;MQ=60	GT:PL	0/1:255,0,255
SYMMV-CHBU-139_3981bp	2705	.	T	A	222	.	DP=66;VDB=0.0547109;SGB=-0.693136;RPB=0.993829;MQB=1;MQSB=1;BQB=0.885678;MQ0F=0;ICB=1;HOB=0.5;AC=1;AN=2;DP4=16,7,26,9;MQ=60	GT:PL	0/1:255,0,255
SYMMV-CHBU-139_3981bp	2707	.	C	A	222	.	DP=64;VDB=0.0388281;SGB=-0.693141;RPB=0.920636;MQB=1;MQSB=1;BQB=0.782234;MQ0F=0;ICB=1;HOB=0.5;AC=1;AN=2;DP4=13,6,28,9;MQ=60	GT:PL	0/1:255,0,255
SYMMV-CHBU-139_3981bp	2710	.	A	G	222	.	DP=66;VDB=0.0378818;SGB=-0.693141;RPB=0.920636;MQB=1;MQSB=1;BQB=0.97308;MQ0F=0;ICB=1;HOB=0.5;AC=1;AN=2;DP4=13,6,28,9;MQ=60	GT:PL	0/1:255,0,255
SYMMV-CHBU-139_3981bp	2738	.	C	A	222	.	DP=86;VDB=0.438886;SGB=-0.692717;RPB=0.930192;MQB=1;MQSB=1;BQB=0.83636;MQ0F=0;ICB=1;HOB=0.5;AC=1;AN=2;DP4=32,17,18,5;MQ=60	GT:PL	0/1:255,0,255
SYMMV-CHBU-139_3981bp	2746	.	A	G	222	.	DP=84;VDB=0.172519;SGB=-0.692717;RPB=0.286062;MQB=1;MQSB=1;BQB=0.963753;MQ0F=0;ICB=1;HOB=0.5;AC=1;AN=2;DP4=33,16,15,8;MQ=60	GT:PL	0/1:255,0,255
SYMMV-CHBU-139_3981bp	2785	.	T	C	222	.	DP=73;VDB=0.0117047;SGB=-0.693127;RPB=0.380113;MQB=1;MQSB=1;BQB=0.949638;MQ0F=0;ICB=1;HOB=0.5;AC=1;AN=2;DP4=18,14,18,15;MQ=60	GT:PL	0/1:255,0,255
SYMMV-CHBU-139_3981bp	2788	.	T	C	222	.	DP=73;VDB=0.0165012;SGB=-0.693141;RPB=0.709799;MQB=1;MQSB=1;BQB=0.898082;MQ0F=0;ICB=1;HOB=0.5;AC=1;AN=2;DP4=17,11,20,17;MQ=60	GT:PL	0/1:255,0,255
SYMMV-CHBU-139_3981bp	2794	.	C	T	119	.	DP=73;VDB=0.0335384;SGB=-0.680642;RPB=0.999008;MQB=1;MQSB=1;BQB=0.862725;MQ0F=0;ICB=1;HOB=0.5;AC=1;AN=2;DP4=30,20,6,6;MQ=60	GT:PL	0/1:154,0,255
SYMMV-CHBU-139_3981bp	2797	.	A	G	34.9604	.	DP=72;VDB=0.143164;SGB=-0.662043;RPB=0.864544;MQB=1;MQSB=1;BQB=0.985678;MQ0F=0;ICB=1;HOB=0.5;AC=1;AN=2;DP4=30,23,5,4;MQ=60	GT:PL	0/1:71,0,255
SYMMV-CHBU-139_3981bp	2803	.	G	A	222	.	DP=83;VDB=0.98001;SGB=-0.693143;RPB=0.449093;MQB=1;MQSB=1;BQB=0.995274;MQ0F=0;ICB=1;HOB=0.5;AC=1;AN=2;DP4=21,15,23,15;MQ=60	GT:PL	0/1:255,0,255
SYMMV-CHBU-139_3981bp	2872	.	A	G	32.7814	.	DP=73;VDB=0.122391;SGB=-0.636426;RPB=0.612913;MQB=1;MQSB=1;BQB=0.23602;MQ0F=0;ICB=1;HOB=0.5;AC=1;AN=2;DP4=31,26,5,2;MQ=60	GT:PL	0/1:69,0,255
SYMMV-CHBU-139_3981bp	3007	.	A	C	222	.	DP=62;VDB=0.250286;SGB=-0.692067;RPB=0.94727;MQB=1;MQSB=1;BQB=0.122262;MQ0F=0;ICB=1;HOB=0.5;AC=1;AN=2;DP4=19,13,11,9;MQ=60	GT:PL	0/1:255,0,255
SYMMV-CHBU-139_3981bp	3106	.	C	T	222	.	DP=80;VDB=0.879696;SGB=-0.692352;RPB=0.591199;MQB=1;MQSB=1;BQB=0.36354;MQ0F=0;ICB=1;HOB=0.5;AC=1;AN=2;DP4=28,21,14,7;MQ=60	GT:PL	0/1:255,0,255
SYMMV-CHBU-139_3981bp	3157	.	C	G	222	.	DP=76;VDB=0.376888;SGB=-0.693021;RPB=0.416381;MQB=1;MQSB=1;BQB=0.284947;MQ0F=0;ICB=1;HOB=0.5;AC=1;AN=2;DP4=25,14,11,16;MQ=60	GT:PL	0/1:255,0,255
SYMMV-CHBU-139_3981bp	3195	.	A	G	222	.	DP=65;VDB=0.211999;SGB=-0.692831;RPB=0.789738;MQB=1;MQSB=1;BQB=0.525647;MQ0F=0;ICB=1;HOB=0.5;AC=1;AN=2;DP4=16,16,9,15;MQ=60	GT:PL	0/1:255,0,255
SYMMV-CHBU-139_3981bp	3274	.	A	T	222	.	DP=76;VDB=0.0123447;SGB=-0.69168;RPB=0.959647;MQB=1;MQSB=1;BQB=0.603761;MQ0F=0;ICB=1;HOB=0.5;AC=1;AN=2;DP4=27,22,11,8;MQ=60	GT:PL	0/1:255,0,255
SYMMV-CHBU-139_3981bp	3275	.	C	T	222	.	DP=77;VDB=0.0026279;SGB=-0.693147;RPB=0.936207;MQB=1;MQSB=1;BQB=0.911066;MQ0F=0;ICB=1;HOB=0.5;AC=1;AN=2;DP4=14,6,23,24;MQ=60	GT:PL	0/1:255,0,255
SYMMV-CHBU-139_3981bp	3292	.	A	G	222	.	DP=85;VDB=0.242925;SGB=-0.692067;RPB=0.929083;MQB=0.991292;MQSB=0.970876;BQB=0.182307;MQ0F=0;ICB=1;HOB=0.5;AC=1;AN=2;DP4=26,23,14,6;MQ=59	GT:PL	0/1:255,0,255
SYMMV-CHBU-139_3981bp	3307	.	T	C,A	195	.	DP=68;VDB=0.750543;SGB=-0.693146;RPB=0.212794;MQB=1;MQSB=1;BQB=0.227356;MQ0F=0;AC=1,1;AN=2;DP4=7,6,25,19;MQ=60	GT:PL	1/2:255,95,255,147,0,255
SYMMV-CHBU-139_3981bp	3325	.	T	C	145	.	DP=56;VDB=0.0830571;SGB=-0.670168;RPB=0.375445;MQB=1;MQSB=1;BQB=0.0810083;MQ0F=0;ICB=1;HOB=0.5;AC=1;AN=2;DP4=25,16,4,6;MQ=60	GT:PL	0/1:179,0,255
SYMMV-CHBU-139_3981bp	3358	.	C	T	38.1493	.	DP=54;VDB=0.645707;SGB=-0.636426;RPB=0.138222;MQB=1;MQSB=1;BQB=0.262109;MQ0F=0;ICB=1;HOB=0.5;AC=1;AN=2;DP4=19,18,5,2;MQ=60	GT:PL	0/1:74,0,255
SYMMV-CHBU-139_3981bp	3370	.	G	A	221	.	DP=57;VDB=0.847049;SGB=-0.693127;RPB=0.698587;MQB=1;MQSB=1;BQB=0.997943;MQ0F=0;ICB=1;HOB=0.5;AC=1;AN=2;DP4=7,5,19,14;MQ=60	GT:PL	0/1:255,0,215
SYMMV-CHBU-139_3981bp	3373	.	T	C	27.9812	.	DP=58;VDB=0.264054;SGB=-0.616816;RPB=0.570162;MQB=1;MQSB=1;BQB=0.865183;MQ0F=0;ICB=1;HOB=0.5;AC=1;AN=2;DP4=22,18,5,1;MQ=60	GT:PL	0/1:64,0,255
SYMMV-CHBU-139_3981bp	3379	.	T	A	20.6735	.	DP=60;VDB=0.0513395;SGB=-0.590765;RPB=0.627089;MQB=1;MQSB=1;BQB=0.689338;MQ0F=0;ICB=1;HOB=0.5;AC=1;AN=2;DP4=25,17,4,1;MQ=60	GT:PL	0/1:57,0,255
SYMMV-CHBU-139_3981bp	3385	.	T	G	222	.	DP=54;VDB=0.27062;SGB=-0.692976;RPB=0.894604;MQB=1;MQSB=1;BQB=0.535399;MQ0F=0;ICB=1;HOB=0.5;AC=1;AN=2;DP4=11,6,14,12;MQ=60	GT:PL	0/1:255,0,255
SYMMV-CHBU-139_3981bp	3433	.	A	T	43.9025	.	DP=66;VDB=0.60361;SGB=-0.683931;RPB=0.181617;MQB=1;MQSB=1;BQB=0.877127;MQ0F=0;ICB=1;HOB=0.5;AC=1;AN=2;DP4=21,25,8,5;MQ=60	GT:PL	0/1:79,0,255
SYMMV-CHBU-139_3981bp	3439	.	G	A	104	.	DP=63;VDB=0.264185;SGB=-0.676189;RPB=0.546297;MQB=1;MQSB=1;BQB=0.981239;MQ0F=0;ICB=1;HOB=0.5;AC=1;AN=2;DP4=22,26,5,6;MQ=60	GT:PL	0/1:139,0,255
SYMMV-CHBU-139_3981bp	3448	.	C	T	222	.	DP=64;VDB=0.237098;SGB=-0.693079;RPB=0.474664;MQB=1;MQSB=1;BQB=0.707437;MQ0F=0;ICB=1;HOB=0.5;AC=1;AN=2;DP4=13,16,14,15;MQ=60	GT:PL	0/1:255,0,255
SYMMV-CHBU-139_3981bp	3454	.	C	T	222	.	DP=61;VDB=0.0244642;SGB=-0.693097;RPB=0.213183;MQB=1;MQSB=1;BQB=0.637604;MQ0F=0;ICB=1;HOB=0.5;AC=1;AN=2;DP4=11,13,16,14;MQ=60	GT:PL	0/1:255,0,255
SYMMV-CHBU-139_3981bp	3460	.	C	T	105	.	DP=59;VDB=0.300269;SGB=-0.670168;RPB=0.845689;MQB=1;MQSB=1;BQB=0.817598;MQ0F=0;ICB=1;HOB=0.5;AC=1;AN=2;DP4=23,21,6,4;MQ=60	GT:PL	0/1:140,0,255
SYMMV-CHBU-139_3981bp	3481	.	C	A	221	.	DP=60;VDB=0.918438;SGB=-0.693145;RPB=0.81092;MQB=1;MQSB=1;BQB=0.935837;MQ0F=0;ICB=1;HOB=0.5;AC=1;AN=2;DP4=8,5,24,17;MQ=60	GT:PL	0/1:255,0,204
SYMMV-CHBU-139_3981bp	3484	.	T	C	188	.	DP=60;VDB=0.594388;SGB=-0.688148;RPB=0.176127;MQB=1;MQSB=1;BQB=0.992152;MQ0F=0;ICB=1;HOB=0.5;AC=1;AN=2;DP4=24,15,8,7;MQ=60	GT:PL	0/1:222,0,255
SYMMV-CHBU-139_3981bp	3487	.	G	A	188	.	DP=61;VDB=0.708195;SGB=-0.689466;RPB=0.70073;MQB=1;MQSB=1;BQB=0.916671;MQ0F=0;ICB=1;HOB=0.5;AC=1;AN=2;DP4=24,16,8,8;MQ=60	GT:PL	0/1:222,0,255
SYMMV-CHBU-139_3981bp	3505	.	T	C	57	.	DP=56;VDB=0.0946644;SGB=-0.651104;RPB=0.920965;MQB=1;MQSB=1;BQB=0.994867;MQ0F=0;ICB=1;HOB=0.5;AC=1;AN=2;DP4=20,24,6,2;MQ=60	GT:PL	0/1:92,0,255
SYMMV-CHBU-139_3981bp	3508	.	T	C	214	.	DP=56;VDB=0.591352;SGB=-0.689466;RPB=0.842788;MQB=1;MQSB=1;BQB=0.934946;MQ0F=0;ICB=1;HOB=0.5;AC=1;AN=2;DP4=18,18,8,8;MQ=60	GT:PL	0/1:247,0,255
SYMMV-CHBU-139_3981bp	3523	.	C	T	198	.	DP=53;VDB=0.0316255;SGB=-0.693127;RPB=0.984293;MQB=1;MQSB=1;BQB=0.185691;MQ0F=0;ICB=1;HOB=0.5;AC=1;AN=2;DP4=8,7,15,18;MQ=60	GT:PL	0/1:255,27,255
SYMMV-CHBU-139_3981bp	3559	.	C	T	195	.	DP=56;VDB=0.751972;SGB=-0.688148;RPB=0.660775;MQB=1;MQSB=1;BQB=0.673482;MQ0F=0;ICB=1;HOB=0.5;AC=1;AN=2;DP4=17,18,8,7;MQ=60	GT:PL	0/1:228,0,255
SYMMV-CHBU-139_3981bp	3589	.	T	C	214	.	DP=48;VDB=0.216616;SGB=-0.689466;RPB=0.275448;MQB=1;MQSB=1;BQB=0.973197;MQ0F=0;ICB=1;HOB=0.5;AC=1;AN=2;DP4=11,15,8,8;MQ=60	GT:PL	0/1:247,0,255
SYMMV-CHBU-139_3981bp	3592	.	G	T	200	.	DP=52;VDB=0.196158;SGB=-0.691153;RPB=0.571578;MQB=1;MQSB=1;BQB=0.503332;MQ0F=0;ICB=1;HOB=0.5;AC=1;AN=2;DP4=16,15,8,10;MQ=60	GT:PL	0/1:233,0,255
SYMMV-CHBU-139_3981bp	3607	.	G	A	222	.	DP=52;VDB=0.352626;SGB=-0.692914;RPB=0.882046;MQB=1;MQSB=1;BQB=0.988925;MQ0F=0;ICB=1;HOB=0.5;AC=1;AN=2;DP4=11,11,13,12;MQ=60	GT:PL	0/1:255,0,255
SYMMV-CHBU-139_3981bp	3616	.	C	A	199	.	DP=58;VDB=0.484305;SGB=-0.686358;RPB=0.700192;MQB=1;MQSB=1;BQB=0.874847;MQ0F=0;ICB=1;HOB=0.5;AC=1;AN=2;DP4=24,13,8,6;MQ=60	GT:PL	0/1:233,0,255
SYMMV-CHBU-139_3981bp	3643	.	C	T	222	.	DP=62;VDB=0.204457;SGB=-0.693021;RPB=0.732903;MQB=1;MQSB=1;BQB=0.234463;MQ0F=0;ICB=1;HOB=0.5;AC=1;AN=2;DP4=17,6,17,10;MQ=60	GT:PL	0/1:255,0,255
SYMMV-CHBU-139_3981bp	3646	.	C	T	193	.	DP=59;VDB=0.147249;SGB=-0.690438;RPB=0.92709;MQB=1;MQSB=1;BQB=0.261286;MQ0F=0;ICB=1;HOB=0.5;AC=1;AN=2;DP4=21,12,12,5;MQ=60	GT:PL	0/1:226,0,255
SYMMV-CHBU-139_3981bp	3649	.	T	C	193	.	DP=59;VDB=0.149077;SGB=-0.683931;RPB=0.225807;MQB=1;MQSB=1;BQB=0.997008;MQ0F=0;ICB=1;HOB=0.5;AC=1;AN=2;DP4=26,11,7,6;MQ=60	GT:PL	0/1:227,0,255
SYMMV-CHBU-139_3981bp	3673	.	A	G	222	.	DP=68;VDB=0.524992;SGB=-0.693054;RPB=0.878949;MQB=1;MQSB=1;BQB=0.863973;MQ0F=0;ICB=1;HOB=0.5;AC=1;AN=2;DP4=20,8,16,12;MQ=60	GT:PL	0/1:255,0,255
SYMMV-CHBU-139_3981bp	3676	.	T	C	65	.	DP=68;VDB=0.92219;SGB=-0.651104;RPB=0.951269;MQB=1;MQSB=1;BQB=0.975564;MQ0F=0;ICB=1;HOB=0.5;AC=1;AN=2;DP4=30,18,6,2;MQ=60	GT:PL	0/1:101,0,255
SYMMV-CHBU-139_3981bp	3683	.	G	A	145	.	DP=69;VDB=0.674631;SGB=-0.680642;RPB=0.700004;MQB=1;MQSB=1;BQB=0.97593;MQ0F=0;ICB=1;HOB=0.5;AC=1;AN=2;DP4=28,18,8,4;MQ=60	GT:PL	0/1:179,0,255
SYMMV-CHBU-139_3981bp	3685	.	T	C	140	.	DP=69;VDB=0.933536;SGB=-0.683931;RPB=0.966502;MQB=1;MQSB=1;BQB=0.624967;MQ0F=0;ICB=1;HOB=0.5;AC=1;AN=2;DP4=29,16,7,6;MQ=60	GT:PL	0/1:175,0,255
SYMMV-CHBU-139_3981bp	3691	.	T	C	222	.	DP=64;VDB=0.57458;SGB=-0.693143;RPB=0.513192;MQB=1;MQSB=1;BQB=0.996886;MQ0F=0;ICB=1;HOB=0.5;AC=1;AN=2;DP4=10,5,25,13;MQ=60	GT:PL	0/1:255,0,251
SYMMV-CHBU-139_3981bp	3706	.	T	C	222	.	DP=65;VDB=0.326023;SGB=-0.693079;RPB=0.982738;MQB=1;MQSB=1;BQB=0.684402;MQ0F=0;ICB=1;HOB=0.5;AC=1;AN=2;DP4=19,10,19,10;MQ=60	GT:PL	0/1:255,0,255
SYMMV-CHBU-139_3981bp	3709	.	T	C	222	.	DP=67;VDB=0.56531;SGB=-0.692717;RPB=0.885678;MQB=1;MQSB=1;BQB=0.00423022;MQ0F=0;ICB=1;HOB=0.5;AC=1;AN=2;DP4=22,13,16,7;MQ=60	GT:PL	0/1:255,0,255
SYMMV-CHBU-139_3981bp	3715	.	C	T	197	.	DP=64;VDB=0.858665;SGB=-0.686358;RPB=0.834012;MQB=1;MQSB=1;BQB=0.600249;MQ0F=0;ICB=1;HOB=0.5;AC=1;AN=2;DP4=24,19,10,4;MQ=60	GT:PL	0/1:231,0,255
SYMMV-CHBU-139_3981bp	3723	.	A	G	222	.	DP=62;VDB=0.273157;SGB=-0.693144;RPB=0.964908;MQB=1;MQSB=1;BQB=0.980972;MQ0F=0;ICB=1;HOB=0.5;AC=1;AN=2;DP4=10,7,21,18;MQ=60	GT:PL	0/1:255,0,229
SYMMV-CHBU-139_3981bp	3731	.	A	G	33.1313	.	DP=64;VDB=0.461975;SGB=-0.651104;RPB=0.352976;MQB=1;MQSB=1;BQB=0.98386;MQ0F=0;ICB=1;HOB=0.5;AC=1;AN=2;DP4=28,22,5,3;MQ=60	GT:PL	0/1:69,0,255
SYMMV-CHBU-139_3981bp	3750	.	T	C	222	.	DP=63;VDB=0.397661;SGB=-0.693054;RPB=0.417565;MQB=1;MQSB=1;BQB=0.678317;MQ0F=0;ICB=1;HOB=0.5;AC=1;AN=2;DP4=11,13,15,13;MQ=60	GT:PL	0/1:255,0,255
SYMMV-CHBU-139_3981bp	3818	.	T	A	222	.	DP=55;VDB=0.429015;SGB=-0.693054;RPB=0.789069;MQB=1;MQSB=1;BQB=0.354122;MQ0F=0;ICB=1;HOB=0.5;AC=1;AN=2;DP4=8,16,13,15;MQ=60	GT:PL	0/1:255,0,255
SYMMV-CHBU-139_3981bp	3819	.	C	T	136	.	DP=56;VDB=0.143863;SGB=-0.680642;RPB=0.896212;MQB=1;MQSB=1;BQB=0.976419;MQ0F=0;ICB=1;HOB=0.5;AC=1;AN=2;DP4=17,25,5,7;MQ=60	GT:PL	0/1:170,0,255
SYMMV-CHBU-139_3981bp	3840	.	T	C	221	.	DP=51;VDB=0.108656;SGB=-0.693139;RPB=0.0760405;MQB=1;MQSB=1;BQB=0.00185428;MQ0F=0;ICB=1;HOB=0.5;AC=1;AN=2;DP4=4,5,17,19;MQ=60	GT:PL	0/1:255,0,178
SYMMV-CHBU-139_3981bp	3843	.	GTTTT	GTTT	148	.	INDEL;IDV=35;IMF=0.686275;DP=51;VDB=0.0278324;SGB=-0.693054;MQSB=1;MQ0F=0;AC=2;AN=2;DP4=1,1,12,16;MQ=60	GT:PL	1/1:175,49,0
SYMMV-CHBU-139_3981bp	3860	.	C	T	219	.	DP=50;VDB=0.0483543;SGB=-0.693139;RPB=0.882191;MQB=1;MQSB=1;BQB=0.98313;MQ0F=0;ICB=1;HOB=0.5;AC=1;AN=2;DP4=2,1,16,20;MQ=60	GT:PL	0/1:255,0,13
SYMMV-CHBU-139_3981bp	3888	.	A	G	171	.	DP=54;VDB=0.382586;SGB=-0.662043;RPB=0.802174;MQB=1;MQSB=1;BQB=0.564845;MQ0F=0;ICB=1;HOB=0.5;AC=1;AN=2;DP4=10,21,3,6;MQ=60	GT:PL	0/1:205,0,255
SYMMV-CHBU-139_3981bp	3891	.	C	T	52	.	DP=54;VDB=0.471814;SGB=-0.590765;RPB=0.762662;MQB=1;MQSB=1;BQB=0.934508;MQ0F=0;ICB=1;HOB=0.5;AC=1;AN=2;DP4=11,24,2,3;MQ=60	GT:PL	0/1:88,0,255

## Sheet: GAWO-62
Results of SNP analysis for viruses from GAWO-62 sample
##fileformat=VCFv4.2
##FILTER=<ID=PASS,Description="All filters passed">
##samtoolsVersion=1.10+htslib-1.10
##samtoolsCommand=samtools mpileup -vf GAWO-62_1seq.fasta GAWO-62_1seq_sorted.bam
##reference=file://GAWO-62_1seq.fasta
##contig=<ID=SMV-GAWO-62_9584,length=9584>
##ALT=<ID=*,Description="Represents allele(s) other than observed.">
##INFO=<ID=INDEL,Number=0,Type=Flag,Description="Indicates that the variant is an INDEL.">
##INFO=<ID=IDV,Number=1,Type=Integer,Description="Maximum number of reads supporting an indel">
##INFO=<ID=IMF,Number=1,Type=Float,Description="Maximum fraction of reads supporting an indel">
##INFO=<ID=DP,Number=1,Type=Integer,Description="Raw read depth">
##INFO=<ID=VDB,Number=1,Type=Float,Description="Variant Distance Bias for filtering splice-site artefacts in RNA-seq data (bigger is better)",Version="3">
##INFO=<ID=RPB,Number=1,Type=Float,Description="Mann-Whitney U test of Read Position Bias (bigger is better)">
##INFO=<ID=MQB,Number=1,Type=Float,Description="Mann-Whitney U test of Mapping Quality Bias (bigger is better)">
##INFO=<ID=BQB,Number=1,Type=Float,Description="Mann-Whitney U test of Base Quality Bias (bigger is better)">
##INFO=<ID=MQSB,Number=1,Type=Float,Description="Mann-Whitney U test of Mapping Quality vs Strand Bias (bigger is better)">
##INFO=<ID=SGB,Number=1,Type=Float,Description="Segregation based metric.">
##INFO=<ID=MQ0F,Number=1,Type=Float,Description="Fraction of MQ0 reads (smaller is better)">
##FORMAT=<ID=PL,Number=G,Type=Integer,Description="List of Phred-scaled genotype likelihoods">
##FORMAT=<ID=GT,Number=1,Type=String,Description="Genotype">
##INFO=<ID=ICB,Number=1,Type=Float,Description="Inbreeding Coefficient Binomial test (bigger is better)">
##INFO=<ID=HOB,Number=1,Type=Float,Description="Bias in the number of HOMs number (smaller is better)">
##INFO=<ID=AC,Number=A,Type=Integer,Description="Allele count in genotypes for each ALT allele, in the same order as listed">
##INFO=<ID=AN,Number=1,Type=Integer,Description="Total number of alleles in called genotypes">
##INFO=<ID=DP4,Number=4,Type=Integer,Description="Number of high-quality ref-forward , ref-reverse, alt-forward and alt-reverse bases">
##INFO=<ID=MQ,Number=1,Type=Integer,Description="Average mapping quality">
##bcftools_callVersion=1.10.2+htslib-1.10.2
##bcftools_callCommand=call -vm -O v; Date=Thu Jun 11 17:13:56 2020
#CHROM	POS	ID	REF	ALT	QUAL	FILTER	INFO	FORMAT	GAWO-62_1seq_sorted.bam
SMV-GAWO-62_9584	541	.	C	A	222	.	DP=7063;VDB=1;SGB=-0.693147;RPB=0.691359;MQB=0.999687;MQSB=0.999796;BQB=0.000139281;MQ0F=0;ICB=1;HOB=0.5;AC=1;AN=2;DP4=1329,1367,2030,1450;MQ=59	GT:PL	0/1:255,0,255

## Sheet: GYBU-92
Results of SNP analysis for viruses from GYBU-92 sample
##fileformat=VCFv4.2
##FILTER=<ID=PASS,Description="All filters passed">
##samtoolsVersion=1.10+htslib-1.10
##samtoolsCommand=samtools mpileup -vf GYBU-92_4seq.fasta GYBU-92_4seq_sorted.bam
##reference=file://GYBU-92_4seq.fasta
##contig=<ID=SMV-GYBU-92_9565,length=9569>
##contig=<ID=PSV-RNA3-GYBU-92_2153,length=2153>
##contig=<ID=SYCMV-GYBU-92_4113,length=4113>
##contig=<ID=PeMoV-GYBU-92_9708,length=9708>
##ALT=<ID=*,Description="Represents allele(s) other than observed.">
##INFO=<ID=INDEL,Number=0,Type=Flag,Description="Indicates that the variant is an INDEL.">
##INFO=<ID=IDV,Number=1,Type=Integer,Description="Maximum number of reads supporting an indel">
##INFO=<ID=IMF,Number=1,Type=Float,Description="Maximum fraction of reads supporting an indel">
##INFO=<ID=DP,Number=1,Type=Integer,Description="Raw read depth">
##INFO=<ID=VDB,Number=1,Type=Float,Description="Variant Distance Bias for filtering splice-site artefacts in RNA-seq data (bigger is better)",Version="3">
##INFO=<ID=RPB,Number=1,Type=Float,Description="Mann-Whitney U test of Read Position Bias (bigger is better)">
##INFO=<ID=MQB,Number=1,Type=Float,Description="Mann-Whitney U test of Mapping Quality Bias (bigger is better)">
##INFO=<ID=BQB,Number=1,Type=Float,Description="Mann-Whitney U test of Base Quality Bias (bigger is better)">
##INFO=<ID=MQSB,Number=1,Type=Float,Description="Mann-Whitney U test of Mapping Quality vs Strand Bias (bigger is better)">
##INFO=<ID=SGB,Number=1,Type=Float,Description="Segregation based metric.">
##INFO=<ID=MQ0F,Number=1,Type=Float,Description="Fraction of MQ0 reads (smaller is better)">
##FORMAT=<ID=PL,Number=G,Type=Integer,Description="List of Phred-scaled genotype likelihoods">
##FORMAT=<ID=GT,Number=1,Type=String,Description="Genotype">
##INFO=<ID=ICB,Number=1,Type=Float,Description="Inbreeding Coefficient Binomial test (bigger is better)">
##INFO=<ID=HOB,Number=1,Type=Float,Description="Bias in the number of HOMs number (smaller is better)">
##INFO=<ID=AC,Number=A,Type=Integer,Description="Allele count in genotypes for each ALT allele, in the same order as listed">
##INFO=<ID=AN,Number=1,Type=Integer,Description="Total number of alleles in called genotypes">
##INFO=<ID=DP4,Number=4,Type=Integer,Description="Number of high-quality ref-forward , ref-reverse, alt-forward and alt-reverse bases">
##INFO=<ID=MQ,Number=1,Type=Integer,Description="Average mapping quality">
##bcftools_callVersion=1.10.2+htslib-1.10.2
##bcftools_callCommand=call -vm -O v; Date=Thu Jun 11 18:03:58 2020
#CHROM	POS	ID	REF	ALT	QUAL	FILTER	INFO	FORMAT	GYBU-92_4seq_sorted.bam
PeMoV-GYBU-92_9708bp	3234	.	A	G	222	.	DP=6122;VDB=0.000130919;SGB=-0.693147;RPB=0.608842;MQB=1;MQSB=1;BQB=0.705332;MQ0F=0;ICB=1;HOB=0.5;AC=1;AN=2;DP4=1418,824,1638,973;MQ=60	GT:PL	0/1:255,0,255
PSV-RNA3-GYBU-92_2153bp	None	None	None	None	None	None	None	None	None
SMV-GYBU-92_9565b	255	.	G	A	5.3459	.	DP=28;VDB=0.14;SGB=-0.453602;RPB=0;MQB=1;MQSB=1;BQB=0.0909091;MQ0F=0;ICB=1;HOB=0.5;AC=1;AN=2;DP4=14,8,2,0;MQ=60	GT:PL	0/1:40,0,255
SMV-GYBU-92_9565b	256	.	A	G	5.35976	.	DP=28;VDB=0.14;SGB=-0.453602;RPB=0;MQB=1;MQSB=1;BQB=0.0454545;MQ0F=0;ICB=1;HOB=0.5;AC=1;AN=2;DP4=14,8,2,0;MQ=60	GT:PL	0/1:40,0,255
SMV-GYBU-92_9565b	265	.	C	T	8.38362	.	DP=33;VDB=0.993922;SGB=-0.511536;RPB=0.655028;MQB=1;MQSB=1;BQB=0.945592;MQ0F=0;ICB=1;HOB=0.5;AC=1;AN=2;DP4=14,8,3,0;MQ=60	GT:PL	0/1:44,0,255
SMV-GYBU-92_9565b	307	.	C	T	4.50845	.	DP=34;VDB=0.745967;SGB=-0.556411;RPB=0.580132;MQB=1;MQSB=1;BQB=0.785056;MQ0F=0;ICB=1;HOB=0.5;AC=1;AN=2;DP4=19,6,3,1;MQ=60	GT:PL	0/1:39,0,255
SMV-GYBU-92_9565b	334	.	T	C	21.5665	.	DP=45;VDB=0.735663;SGB=-0.556411;RPB=0.941428;MQB=1;MQSB=1;BQB=0.949871;MQ0F=0;ICB=1;HOB=0.5;AC=1;AN=2;DP4=24,6,3,1;MQ=60	GT:PL	0/1:58,0,255
SMV-GYBU-92_9565b	508	.	T	C	14.6654	.	DP=19;VDB=0.92;SGB=-0.453602;RPB=1;MQB=1;MQSB=1;BQB=0.5;MQ0F=0;ICB=1;HOB=0.5;AC=1;AN=2;DP4=7,7,1,1;MQ=60	GT:PL	0/1:50,0,255
SMV-GYBU-92_9565b	522	.	A	C	7.32022	.	DP=18;VDB=0.460446;SGB=-0.511536;RPB=0.99774;MQB=1;MQSB=1;BQB=0.832553;MQ0F=0;ICB=1;HOB=0.5;AC=1;AN=2;DP4=5,8,1,2;MQ=60	GT:PL	0/1:42,0,255
SMV-GYBU-92_9565b	589	.	G	A	16.3043	.	DP=16;VDB=0.956651;SGB=-0.511536;RPB=0.989637;MQB=1;MQSB=1;BQB=0.846482;MQ0F=0;ICB=1;HOB=0.5;AC=1;AN=2;DP4=8,4,2,1;MQ=60	GT:PL	0/1:51,0,255
SMV-GYBU-92_9565b	641	.	A	G	56	.	DP=24;VDB=0.265958;SGB=-0.590765;RPB=0.996936;MQB=1;MQSB=1;BQB=0.993118;MQ0F=0;ICB=1;HOB=0.5;AC=1;AN=2;DP4=16,1,4,1;MQ=60	GT:PL	0/1:90,0,239
SMV-GYBU-92_9565b	1102	.	A	T	62	.	DP=29;VDB=0.816073;SGB=-0.556411;RPB=0.386487;MQB=1;MQSB=1;BQB=0.573544;MQ0F=0;ICB=1;HOB=0.5;AC=1;AN=2;DP4=11,8,4,0;MQ=60	GT:PL	0/1:97,0,255
SMV-GYBU-92_9565b	1120	.	G	A	63	.	DP=33;VDB=0.0896691;SGB=-0.556411;RPB=0.792218;MQB=1;MQSB=1;BQB=0.393893;MQ0F=0;ICB=1;HOB=0.5;AC=1;AN=2;DP4=12,11,3,1;MQ=60	GT:PL	0/1:98,0,255
SMV-GYBU-92_9565b	1174	.	T	C	18.0743	.	DP=36;VDB=0.0295886;SGB=-0.511536;RPB=0.201379;MQB=1;MQSB=1;BQB=0.305668;MQ0F=0;ICB=1;HOB=0.5;AC=1;AN=2;DP4=18,8,3,0;MQ=60	GT:PL	0/1:54,0,255
SMV-GYBU-92_9565b	1246	.	A	G	35.1761	.	DP=38;VDB=0.51241;SGB=-0.590765;RPB=0.820082;MQB=1;MQSB=1;BQB=0.964224;MQ0F=0;ICB=1;HOB=0.5;AC=1;AN=2;DP4=17,6,2,3;MQ=60	GT:PL	0/1:71,0,255
SMV-GYBU-92_9565b	1262	.	A	C	5.41058	.	DP=42;VDB=0.0649539;SGB=-0.511536;RPB=0.787455;MQB=1;MQSB=1;BQB=0.978724;MQ0F=0;ICB=1;HOB=0.5;AC=1;AN=2;DP4=17,10,1,2;MQ=60	GT:PL	0/1:41,0,255
SMV-GYBU-92_9565b	1264	.	T	C	4.74923	.	DP=42;VDB=0.0618664;SGB=-0.511536;RPB=0.84144;MQB=1;MQSB=1;BQB=0.999403;MQ0F=0;ICB=1;HOB=0.5;AC=1;AN=2;DP4=16,11,1,2;MQ=60	GT:PL	0/1:40,0,255
SMV-GYBU-92_9565b	1288	.	C	G	51	.	DP=33;VDB=0.459448;SGB=-0.556411;RPB=0.717188;MQB=1;MQSB=1;BQB=0.997257;MQ0F=0;ICB=1;HOB=0.5;AC=1;AN=2;DP4=10,11,2,2;MQ=60	GT:PL	0/1:86,0,255
SMV-GYBU-92_9565b	1289	.	A	G	19.8656	.	DP=33;VDB=0.62656;SGB=-0.511536;RPB=0.99651;MQB=1;MQSB=1;BQB=0.931644;MQ0F=0;ICB=1;HOB=0.5;AC=1;AN=2;DP4=10,12,2,1;MQ=60	GT:PL	0/1:56,0,255
SMV-GYBU-92_9565b	1290	.	A	C	52	.	DP=33;VDB=0.459448;SGB=-0.556411;RPB=0.717188;MQB=1;MQSB=1;BQB=0.956996;MQ0F=0;ICB=1;HOB=0.5;AC=1;AN=2;DP4=10,11,2,2;MQ=60	GT:PL	0/1:87,0,255
SMV-GYBU-92_9565b	1303	.	C	T	13.7681	.	DP=34;VDB=0.654404;SGB=-0.511536;RPB=0.949775;MQB=1;MQSB=1;BQB=0.999195;MQ0F=0;ICB=1;HOB=0.5;AC=1;AN=2;DP4=12,11,2,1;MQ=60	GT:PL	0/1:50,0,255
SMV-GYBU-92_9565b	1309	.	G	A	11.2311	.	DP=36;VDB=0.95353;SGB=-0.556411;RPB=0.918972;MQB=1;MQSB=1;BQB=0.960309;MQ0F=0;ICB=1;HOB=0.5;AC=1;AN=2;DP4=14,11,1,3;MQ=60	GT:PL	0/1:47,0,255
SMV-GYBU-92_9565b	1318	.	T	C	11.0593	.	DP=29;VDB=0.883313;SGB=-0.511536;RPB=1;MQB=1;MQSB=1;BQB=0.971801;MQ0F=0;ICB=1;HOB=0.5;AC=1;AN=2;DP4=11,8,1,2;MQ=60	GT:PL	0/1:47,0,255
SMV-GYBU-92_9565b	1326	.	A	G	3.85331	.	DP=25;VDB=0.64;SGB=-0.453602;RPB=0.722222;MQB=1;MQSB=1;BQB=0.555556;MQ0F=0;ICB=1;HOB=0.5;AC=1;AN=2;DP4=9,9,1,1;MQ=60	GT:PL	0/1:38,0,255
SMV-GYBU-92_9565b	1375	.	A	G	45.7644	.	DP=29;VDB=0.740702;SGB=-0.511536;RPB=0.999048;MQB=1;MQSB=1;BQB=0.21788;MQ0F=0;ICB=1;HOB=0.5;AC=1;AN=2;DP4=17,4,1,2;MQ=60	GT:PL	0/1:81,0,255
SMV-GYBU-92_9565b	1400	.	C	T	52	.	DP=33;VDB=0.745967;SGB=-0.556411;RPB=0.950149;MQB=1;MQSB=1;BQB=0.776837;MQ0F=0;ICB=1;HOB=0.5;AC=1;AN=2;DP4=16,6,1,3;MQ=60	GT:PL	0/1:87,0,255
SMV-GYBU-92_9565b	1408	.	A	G	9.26697	.	DP=33;VDB=0.740702;SGB=-0.511536;RPB=0.556017;MQB=1;MQSB=1;BQB=0.999195;MQ0F=0;ICB=1;HOB=0.5;AC=1;AN=2;DP4=16,7,2,1;MQ=60	GT:PL	0/1:45,0,255
SMV-GYBU-92_9565b	1936	.	A	C	3.22524	.	DP=34;VDB=0.56;SGB=-0.453602;RPB=0.804348;MQB=1;MQSB=1;BQB=0.173913;MQ0F=0;ICB=1;HOB=0.5;AC=1;AN=2;DP4=17,6,2,0;MQ=60	GT:PL	0/1:37,0,255
SMV-GYBU-92_9565b	2709	.	A	G	7.5849	.	DP=30;VDB=0.56;SGB=-0.453602;RPB=0.833333;MQB=1;MQSB=1;BQB=0.238095;MQ0F=0;ICB=1;HOB=0.5;AC=1;AN=2;DP4=10,11,2,0;MQ=60	GT:PL	0/1:43,0,255
SMV-GYBU-92_9565b	2752	.	G	A	28.6495	.	DP=24;VDB=0.979117;SGB=-0.511536;RPB=0.998738;MQB=1;MQSB=1;BQB=0.955563;MQ0F=0;ICB=1;HOB=0.5;AC=1;AN=2;DP4=9,9,2,1;MQ=60	GT:PL	0/1:64,0,255
SMV-GYBU-92_9565b	2954	.	A	G	18.1668	.	DP=30;VDB=0.148533;SGB=-0.511536;RPB=0.0261774;MQB=1;MQSB=1;BQB=0.844114;MQ0F=0;ICB=1;HOB=0.5;AC=1;AN=2;DP4=12,5,3,0;MQ=60	GT:PL	0/1:54,0,255
SMV-GYBU-92_9565b	2968	.	A	G	25.3843	.	DP=28;VDB=0.185719;SGB=-0.511536;RPB=0.0273237;MQB=1;MQSB=1;BQB=0.67032;MQ0F=0;ICB=1;HOB=0.5;AC=1;AN=2;DP4=11,5,3,0;MQ=60	GT:PL	0/1:61,0,255
SMV-GYBU-92_9565b	2988	.	C	T	47.209	.	DP=26;VDB=0.228191;SGB=-0.511536;RPB=0.032027;MQB=1;MQSB=1;BQB=0.964448;MQ0F=0;ICB=1;HOB=0.5;AC=1;AN=2;DP4=10,3,3,0;MQ=60	GT:PL	0/1:82,0,255
SMV-GYBU-92_9565b	3058	.	C	A	45.1989	.	DP=18;VDB=0.372756;SGB=-0.556411;RPB=0.991513;MQB=1;MQSB=1;BQB=0.872525;MQ0F=0;ICB=1;HOB=0.5;AC=1;AN=2;DP4=7,4,2,2;MQ=60	GT:PL	0/1:79,0,235
SMV-GYBU-92_9565b	3094	.	T	C	35.0943	.	DP=23;VDB=0.658104;SGB=-0.556411;RPB=0.933253;MQB=1;MQSB=1;BQB=0.35782;MQ0F=0;ICB=1;HOB=0.5;AC=1;AN=2;DP4=11,3,3,1;MQ=60	GT:PL	0/1:70,0,255
SMV-GYBU-92_9565b	3127	.	A	G	72	.	DP=31;VDB=0.30506;SGB=-0.616816;RPB=0.940602;MQB=0.929717;MQSB=0.929717;BQB=0.557095;MQ0F=0;ICB=1;HOB=0.5;AC=1;AN=2;DP4=14,5,5,1;MQ=58	GT:PL	0/1:106,0,255
SMV-GYBU-92_9565b	3131	.	T	C	63	.	DP=30;VDB=0.467314;SGB=-0.590765;RPB=0.997695;MQB=0.94394;MQSB=0.914166;BQB=0.829508;MQ0F=0;ICB=1;HOB=0.5;AC=1;AN=2;DP4=14,6,4,1;MQ=58	GT:PL	0/1:98,0,255
SMV-GYBU-92_9565b	3139	.	C	T	115	.	DP=34;VDB=0.0630446;SGB=-0.616816;RPB=0.452261;MQB=0.945136;MQSB=0.920573;BQB=0.980983;MQ0F=0;ICB=1;HOB=0.5;AC=1;AN=2;DP4=16,6,4,2;MQ=58	GT:PL	0/1:149,0,255
SMV-GYBU-92_9565b	3148	.	C	T	145	.	DP=33;VDB=0.0609326;SGB=-0.616816;RPB=0.874768;MQB=1;MQSB=1;BQB=0.640884;MQ0F=0;ICB=1;HOB=0.5;AC=1;AN=2;DP4=15,5,4,2;MQ=60	GT:PL	0/1:179,0,255
SMV-GYBU-92_9565b	3153	.	A	G	145	.	DP=34;VDB=0.0530329;SGB=-0.616816;RPB=0.983471;MQB=1;MQSB=1;BQB=0.344154;MQ0F=0;ICB=1;HOB=0.5;AC=1;AN=2;DP4=15,5,4,2;MQ=60	GT:PL	0/1:179,0,255
SMV-GYBU-92_9565b	3172	.	C	T	144	.	DP=35;VDB=0.0411825;SGB=-0.616816;RPB=0.51899;MQB=1;MQSB=1;BQB=0.833024;MQ0F=0;ICB=1;HOB=0.5;AC=1;AN=2;DP4=14,5,4,2;MQ=60	GT:PL	0/1:178,0,255
SMV-GYBU-92_9565b	3193	.	C	A	155	.	DP=32;VDB=0.697961;SGB=-0.616816;RPB=0.666977;MQB=1;MQSB=1;BQB=0.467407;MQ0F=0;ICB=1;HOB=0.5;AC=1;AN=2;DP4=13,5,3,3;MQ=60	GT:PL	0/1:188,0,255
SMV-GYBU-92_9565b	3199	.	C	T	81	.	DP=32;VDB=0.679949;SGB=-0.636426;RPB=0.309329;MQB=1;MQSB=1;BQB=0.200753;MQ0F=0;ICB=1;HOB=0.5;AC=1;AN=2;DP4=13,6,2,5;MQ=60	GT:PL	0/1:115,0,255
SMV-GYBU-92_9565b	3205	.	A	G	104	.	DP=30;VDB=0.640324;SGB=-0.636426;RPB=0.337407;MQB=1;MQSB=1;BQB=0.973621;MQ0F=0;ICB=1;HOB=0.5;AC=1;AN=2;DP4=12,7,2,5;MQ=60	GT:PL	0/1:138,0,255
SMV-GYBU-92_9565b	3232	.	A	G	46.8848	.	DP=30;VDB=0.0886428;SGB=-0.590765;RPB=0.981133;MQB=1;MQSB=1;BQB=0.581701;MQ0F=0;ICB=1;HOB=0.5;AC=1;AN=2;DP4=12,9,2,3;MQ=60	GT:PL	0/1:82,0,255
SMV-GYBU-92_9565b	3235	.	T	C	53	.	DP=28;VDB=0.0833169;SGB=-0.590765;RPB=0.999423;MQB=1;MQSB=1;BQB=0.96375;MQ0F=0;ICB=1;HOB=0.5;AC=1;AN=2;DP4=10,10,2,3;MQ=60	GT:PL	0/1:88,0,255
SMV-GYBU-92_9565b	3239	.	A	G	46.9415	.	DP=29;VDB=0.0782354;SGB=-0.590765;RPB=0.97752;MQB=1;MQSB=1;BQB=0.345873;MQ0F=0;ICB=1;HOB=0.5;AC=1;AN=2;DP4=9,10,2,3;MQ=60	GT:PL	0/1:82,0,255
SMV-GYBU-92_9565b	3256	.	G	A	29.5635	.	DP=30;VDB=0.00992398;SGB=-0.556411;RPB=0.177639;MQB=1;MQSB=1;BQB=0.805131;MQ0F=0;ICB=1;HOB=0.5;AC=1;AN=2;DP4=14,6,2,2;MQ=60	GT:PL	0/1:65,0,255
SMV-GYBU-92_9565b	3262	.	G	A	30.426	.	DP=31;VDB=0.00835905;SGB=-0.556411;RPB=0.0713534;MQB=1;MQSB=1;BQB=0.982976;MQ0F=0;ICB=1;HOB=0.5;AC=1;AN=2;DP4=16,5,2,2;MQ=60	GT:PL	0/1:66,0,255
SMV-GYBU-92_9565b	3717	.	A	C	15.1064	.	DP=31;VDB=0.490096;SGB=-0.511536;RPB=0.925758;MQB=1;MQSB=1;BQB=0.909156;MQ0F=0;ICB=1;HOB=0.5;AC=1;AN=2;DP4=7,14,2,1;MQ=60	GT:PL	0/1:51,0,255
SMV-GYBU-92_9565b	5410	.	A	G	82	.	DP=82;VDB=0.10512;SGB=-0.651104;RPB=0.999801;MQB=1;MQSB=1;BQB=0.470463;MQ0F=0;ICB=1;HOB=0.5;AC=1;AN=2;DP4=33,24,5,3;MQ=60	GT:PL	0/1:118,0,255
SMV-GYBU-92_9565b	5437	.	C	T	80	.	DP=77;VDB=0.257627;SGB=-0.662043;RPB=0.985678;MQB=1;MQSB=1;BQB=0.7552;MQ0F=0;ICB=1;HOB=0.5;AC=1;AN=2;DP4=32,21,4,5;MQ=60	GT:PL	0/1:116,0,255
SMV-GYBU-92_9565b	6508	.	T	C	3.71636	.	DP=93;VDB=0.538025;SGB=-0.651104;RPB=0.999639;MQB=1;MQSB=1;BQB=0.7931;MQ0F=0;ICB=1;HOB=0.5;AC=1;AN=2;DP4=38,26,7,1;MQ=60	GT:PL	0/1:38,0,255
SMV-GYBU-92_9565b	6520	.	C	T	7.46937	.	DP=92;VDB=0.773897;SGB=-0.651104;RPB=0.794685;MQB=1;MQSB=1;BQB=0.536709;MQ0F=0;ICB=1;HOB=0.5;AC=1;AN=2;DP4=40,27,8,0;MQ=60	GT:PL	0/1:43,0,255
SMV-GYBU-92_9565b	6526	.	A	G	26.6053	.	DP=95;VDB=0.879559;SGB=-0.662043;RPB=0.997387;MQB=1;MQSB=1;BQB=0.886734;MQ0F=0;ICB=1;HOB=0.5;AC=1;AN=2;DP4=41,26,7,2;MQ=60	GT:PL	0/1:63,0,255
SMV-GYBU-92_9565b	6553	.	C	T	164	.	DP=87;VDB=0.0981525;SGB=-0.688148;RPB=0.987682;MQB=1;MQSB=1;BQB=0.400617;MQ0F=0;ICB=1;HOB=0.5;AC=1;AN=2;DP4=38,17,8,7;MQ=60	GT:PL	0/1:199,0,255
SMV-GYBU-92_9565b	6562	.	T	G	65	.	DP=96;VDB=0.366908;SGB=-0.683931;RPB=0.995069;MQB=1;MQSB=1;BQB=0.864439;MQ0F=0;ICB=1;HOB=0.5;AC=1;AN=2;DP4=40,21,7,6;MQ=60	GT:PL	0/1:101,0,255
SMV-GYBU-92_9565b	6583	.	T	C	5.37331	.	DP=102;VDB=0.791433;SGB=-0.651104;RPB=0.999695;MQB=1;MQSB=1;BQB=0.989075;MQ0F=0;ICB=1;HOB=0.5;AC=1;AN=2;DP4=47,23,3,5;MQ=60	GT:PL	0/1:41,0,255
SMV-GYBU-92_9565b	6670	.	T	C	52	.	DP=81;VDB=0.199373;SGB=-0.670168;RPB=0.194679;MQB=1;MQSB=1;BQB=0.57348;MQ0F=0;ICB=1;HOB=0.5;AC=1;AN=2;DP4=36,19,3,7;MQ=60	GT:PL	0/1:88,0,255
SMV-GYBU-92_9565b	7442	.	T	C	222	.	DP=253;VDB=8.40779e-45;SGB=-0.693147;RPB=2.35569e-19;MQB=8.09959e-32;MQSB=0.798229;BQB=0.0067416;MQ0F=0;ICB=1;HOB=0.5;AC=1;AN=2;DP4=88,45,46,29;MQ=54	GT:PL	0/1:255,0,255
SMV-GYBU-92_9565b	7444	.	A	G	222	.	DP=252;VDB=4.2039e-44;SGB=-0.693147;RPB=4.75796e-17;MQB=9.86006e-32;MQSB=0.814608;BQB=0.000133239;MQ0F=0;ICB=1;HOB=0.5;AC=1;AN=2;DP4=87,45,46,29;MQ=54	GT:PL	0/1:255,0,255
SMV-GYBU-92_9565b	7453	.	G	A	222	.	DP=258;VDB=7.39105e-38;SGB=-0.693147;RPB=1.08794e-05;MQB=1.02053e-29;MQSB=0.387155;BQB=2.11664e-05;MQ0F=0;ICB=1;HOB=0.5;AC=1;AN=2;DP4=95,37,45,29;MQ=54	GT:PL	0/1:255,0,255
SMV-GYBU-92_9565b	7456	.	A	G	222	.	DP=255;VDB=2.8026e-44;SGB=-0.693147;RPB=0.0240106;MQB=1.58702e-31;MQSB=0.710306;BQB=0.0101844;MQ0F=0;ICB=1;HOB=0.5;AC=1;AN=2;DP4=90,43,45,29;MQ=54	GT:PL	0/1:255,0,255
SMV-GYBU-92_9565b	7458	.	A	T	222	.	DP=251;VDB=2.8026e-45;SGB=-0.693147;RPB=0.593739;MQB=4.96661e-30;MQSB=0.690218;BQB=0.00188014;MQ0F=0;ICB=1;HOB=0.5;AC=1;AN=2;DP4=89,44,45,27;MQ=54	GT:PL	0/1:255,0,255
SMV-GYBU-92_9565b	7459	.	A	G	222	.	DP=297;VDB=4.2039e-45;SGB=-0.693147;RPB=0.557479;MQB=2.34199e-31;MQSB=0.690218;BQB=0.00112289;MQ0F=0;ICB=1;HOB=0.5;AC=1;AN=2;DP4=89,42,45,29;MQ=54	GT:PL	0/1:255,0,255
SMV-GYBU-92_9565b	7480	.	G	C	168	.	DP=408;VDB=0;SGB=-0.693147;RPB=1.15641e-11;MQB=2.13838e-41;MQSB=9.59706e-09;BQB=1.53892e-35;MQ0F=0;ICB=1;HOB=0.5;AC=1;AN=2;DP4=84,55,125,6;MQ=52	GT:PL	0/1:201,0,255
SMV-GYBU-92_9565b	7483	.	A	G	63	.	DP=264;VDB=1.50915e-33;SGB=-0.693147;RPB=5.91909e-15;MQB=1.60617e-35;MQSB=6.24833e-07;BQB=8.3925e-34;MQ0F=0;ICB=1;HOB=0.5;AC=1;AN=2;DP4=82,54,92,2;MQ=53	GT:PL	0/1:97,0,255
SMV-GYBU-92_9565b	7708	.	A	T	164	.	DP=191;VDB=0;SGB=-0.693147;RPB=1.25705e-09;MQB=7.40563e-29;MQSB=5.42176e-13;BQB=0.389464;MQ0F=0;ICB=1;HOB=0.5;AC=1;AN=2;DP4=47,33,0,95;MQ=48	GT:PL	0/1:197,0,255
SMV-GYBU-92_9565b	7714	.	C	T	165	.	DP=192;VDB=0;SGB=-0.693147;RPB=0.0115249;MQB=7.40563e-29;MQSB=2.3688e-13;BQB=0.9972;MQ0F=0;ICB=1;HOB=0.5;AC=1;AN=2;DP4=48,32,0,95;MQ=48	GT:PL	0/1:198,0,255
SMV-GYBU-92_9565b	7720	.	G	A	165	.	DP=195;VDB=0;SGB=-0.693147;RPB=0.523234;MQB=7.40563e-29;MQSB=1.23603e-15;BQB=0.607196;MQ0F=0;ICB=1;HOB=0.5;AC=1;AN=2;DP4=54,26,0,95;MQ=48	GT:PL	0/1:198,0,255
SMV-GYBU-92_9565b	7726	.	T	C	163	.	DP=196;VDB=0;SGB=-0.693147;RPB=0.00520623;MQB=4.77361e-29;MQSB=7.97521e-16;BQB=0.0850303;MQ0F=0;ICB=1;HOB=0.5;AC=1;AN=2;DP4=55,26,0,95;MQ=48	GT:PL	0/1:196,0,255
SMV-GYBU-92_9565b	7735	.	G	A	165	.	DP=192;VDB=0;SGB=-0.693147;RPB=1.56581e-14;MQB=4.51437e-28;MQSB=2.85354e-18;BQB=0.182865;MQ0F=0;ICB=1;HOB=0.5;AC=1;AN=2;DP4=58,18,0,95;MQ=48	GT:PL	0/1:198,0,255
SMV-GYBU-92_9565b	7748	.	T	C	27.8108	.	DP=101;VDB=0.0135058;SGB=-0.670168;RPB=0.978921;MQB=1;MQSB=1;BQB=0.98316;MQ0F=0;ICB=1;HOB=0.5;AC=1;AN=2;DP4=48,21,9,1;MQ=60	GT:PL	0/1:64,0,255
SMV-GYBU-92_9565b	7750	.	A	G	63	.	DP=102;VDB=0.0126959;SGB=-0.680642;RPB=0.985916;MQB=1;MQSB=1;BQB=0.767432;MQ0F=0;ICB=1;HOB=0.5;AC=1;AN=2;DP4=49,19,9,3;MQ=60	GT:PL	0/1:99,0,255
SMV-GYBU-92_9565b	7760	.	T	C	63	.	DP=115;VDB=0.209572;SGB=-0.683931;RPB=0.998635;MQB=1;MQSB=1;BQB=0.979547;MQ0F=0;ICB=1;HOB=0.5;AC=1;AN=2;DP4=49,27,11,2;MQ=60	GT:PL	0/1:99,0,255
SMV-GYBU-92_9565b	7762	.	G	T	52	.	DP=112;VDB=0.123546;SGB=-0.680642;RPB=0.837375;MQB=1;MQSB=1;BQB=0.963269;MQ0F=0;ICB=1;HOB=0.5;AC=1;AN=2;DP4=46,30,11,1;MQ=60	GT:PL	0/1:88,0,255
SMV-GYBU-92_9565b	7786	.	G	A	84	.	DP=115;VDB=0.22769;SGB=-0.680642;RPB=0.190802;MQB=1;MQSB=1;BQB=0.46996;MQ0F=0;ICB=1;HOB=0.5;AC=1;AN=2;DP4=51,29,9,3;MQ=60	GT:PL	0/1:120,0,255
SMV-GYBU-92_9565b	7801	.	G	A	27.3494	.	DP=127;VDB=0.786011;SGB=-0.676189;RPB=0.872006;MQB=1;MQSB=1;BQB=0.971247;MQ0F=0;ICB=1;HOB=0.5;AC=1;AN=2;DP4=50,35,8,3;MQ=60	GT:PL	0/1:64,0,255
SMV-GYBU-92_9565b	7969	.	T	A	3.20394	.	DP=177;VDB=0.558522;SGB=-0.689466;RPB=0.465317;MQB=1;MQSB=1;BQB=0.364955;MQ0F=0;ICB=1;HOB=0.5;AC=1;AN=2;DP4=79,43,13,3;MQ=60	GT:PL	0/1:37,0,255
SMV-GYBU-92_9565b	8080	.	A	T	84	.	DP=219;VDB=0.524245;SGB=-0.692831;RPB=0.978411;MQB=1;MQSB=1;BQB=0.697111;MQ0F=0;ICB=1;HOB=0.5;AC=1;AN=2;DP4=92,50,18,6;MQ=60	GT:PL	0/1:120,0,255
SMV-GYBU-92_9565b	8086	.	C	T	73	.	DP=199;VDB=0.0321039;SGB=-0.692831;RPB=0.996101;MQB=1;MQSB=1;BQB=0.907876;MQ0F=0;ICB=1;HOB=0.5;AC=1;AN=2;DP4=78,62,16,8;MQ=60	GT:PL	0/1:109,0,255
SMV-GYBU-92_9565b	8171	.	A	G	3.77232	.	DP=153;VDB=0.474291;SGB=-0.688148;RPB=0.834121;MQB=0.998555;MQSB=0.993364;BQB=0.630297;MQ0F=0;ICB=1;HOB=0.5;AC=1;AN=2;DP4=76,41,7,8;MQ=59	GT:PL	0/1:38,0,255
SMV-GYBU-92_9565b	8182	.	C	T	10.1797	.	DP=154;VDB=0.694839;SGB=-0.689466;RPB=0.991089;MQB=0.998495;MQSB=0.993818;BQB=0.838504;MQ0F=0;ICB=1;HOB=0.5;AC=1;AN=2;DP4=81,37,5,11;MQ=59	GT:PL	0/1:46,0,255
SMV-GYBU-92_9565b	8755	.	T	C	38.5409	.	DP=165;VDB=0.0554092;SGB=-0.689466;RPB=0.365206;MQB=1;MQSB=1;BQB=0.753191;MQ0F=0;ICB=1;HOB=0.5;AC=1;AN=2;DP4=63,49,12,4;MQ=60	GT:PL	0/1:75,0,255
SMV-GYBU-92_9565b	8794	.	C	T	6.9652	.	DP=205;VDB=0.955342;SGB=-0.692562;RPB=0.193281;MQB=1;MQSB=1;BQB=0.788324;MQ0F=0;ICB=1;HOB=0.5;AC=1;AN=2;DP4=102,47,17,5;MQ=60	GT:PL	0/1:42,0,255
SMV-GYBU-92_9565b	9121	.	A	G	136	.	DP=176;VDB=0.0668546;SGB=-0.692976;RPB=0.0435776;MQB=1;MQSB=1;BQB=0.999847;MQ0F=0;ICB=1;HOB=0.5;AC=1;AN=2;DP4=71,52,11,15;MQ=60	GT:PL	0/1:171,0,255
SMV-GYBU-92_9565b	9372	.	G	A	4.37656	.	DP=130;VDB=0.331212;SGB=-0.680642;RPB=0.966294;MQB=0.644888;MQSB=0.981543;BQB=0.990799;MQ0F=0;ICB=1;HOB=0.5;AC=1;AN=2;DP4=69,24,10,2;MQ=59	GT:PL	0/1:39,0,255
SMV-GYBU-92_9565b	9377	.	T	G	15.6863	.	DP=125;VDB=0.338575;SGB=-0.680642;RPB=0.509401;MQB=0.646848;MQSB=0.984857;BQB=0.703919;MQ0F=0;ICB=1;HOB=0.5;AC=1;AN=2;DP4=63,25,10,2;MQ=59	GT:PL	0/1:52,0,255
SMV-GYBU-92_9565b	9397	.	C	T	158	.	DP=144;VDB=0.166927;SGB=-0.691153;RPB=0.841183;MQB=0.542455;MQSB=0.954687;BQB=0.70113;MQ0F=0;ICB=1;HOB=0.5;AC=1;AN=2;DP4=54,30,10,8;MQ=59	GT:PL	0/1:193,0,255
SMV-GYBU-92_9565b	9409	.	A	G	9.20257	.	DP=158;VDB=0.595035;SGB=-0.680642;RPB=0.608272;MQB=0.37127;MQSB=0.982539;BQB=0.303355;MQ0F=0;ICB=1;HOB=0.5;AC=1;AN=2;DP4=51,45,6,6;MQ=59	GT:PL	0/1:46,0,255
SMV-GYBU-92_9565b	9423	.	C	T	24.2694	.	DP=149;VDB=0.557653;SGB=-0.683931;RPB=0.391373;MQB=0.407664;MQSB=0.991051;BQB=0.592255;MQ0F=0;ICB=1;HOB=0.5;AC=1;AN=2;DP4=45,44,3,10;MQ=59	GT:PL	0/1:61,0,255
SYCMV-GYBU-92_4113bp	None	None	None	None	None	None	None	None	None

## Sheet: GYGI-106
Results of SNP analysis for viruses from GYGI-106 sample
##fileformat=VCFv4.2
##FILTER=<ID=PASS,Description="All filters passed">
##samtoolsVersion=1.10+htslib-1.10
##samtoolsCommand=samtools mpileup -vf GYGI-106_3seq.fasta GYGI-106_3seq_sorted.bam
##reference=file://GYGI-106_3seq.fasta
##contig=<ID=SYMMV-GYGI-106_4008,length=4008>
##contig=<ID=SMV-GYGI-106_9566,length=9566>
##contig=<ID=SYCMV-GYGI-106_4077,length=4077>
##ALT=<ID=*,Description="Represents allele(s) other than observed.">
##INFO=<ID=INDEL,Number=0,Type=Flag,Description="Indicates that the variant is an INDEL.">
##INFO=<ID=IDV,Number=1,Type=Integer,Description="Maximum number of reads supporting an indel">
##INFO=<ID=IMF,Number=1,Type=Float,Description="Maximum fraction of reads supporting an indel">
##INFO=<ID=DP,Number=1,Type=Integer,Description="Raw read depth">
##INFO=<ID=VDB,Number=1,Type=Float,Description="Variant Distance Bias for filtering splice-site artefacts in RNA-seq data (bigger is better)",Version="3">
##INFO=<ID=RPB,Number=1,Type=Float,Description="Mann-Whitney U test of Read Position Bias (bigger is better)">
##INFO=<ID=MQB,Number=1,Type=Float,Description="Mann-Whitney U test of Mapping Quality Bias (bigger is better)">
##INFO=<ID=BQB,Number=1,Type=Float,Description="Mann-Whitney U test of Base Quality Bias (bigger is better)">
##INFO=<ID=MQSB,Number=1,Type=Float,Description="Mann-Whitney U test of Mapping Quality vs Strand Bias (bigger is better)">
##INFO=<ID=SGB,Number=1,Type=Float,Description="Segregation based metric.">
##INFO=<ID=MQ0F,Number=1,Type=Float,Description="Fraction of MQ0 reads (smaller is better)">
##FORMAT=<ID=PL,Number=G,Type=Integer,Description="List of Phred-scaled genotype likelihoods">
##FORMAT=<ID=GT,Number=1,Type=String,Description="Genotype">
##INFO=<ID=ICB,Number=1,Type=Float,Description="Inbreeding Coefficient Binomial test (bigger is better)">
##INFO=<ID=HOB,Number=1,Type=Float,Description="Bias in the number of HOMs number (smaller is better)">
##INFO=<ID=AC,Number=A,Type=Integer,Description="Allele count in genotypes for each ALT allele, in the same order as listed">
##INFO=<ID=AN,Number=1,Type=Integer,Description="Total number of alleles in called genotypes">
##INFO=<ID=DP4,Number=4,Type=Integer,Description="Number of high-quality ref-forward , ref-reverse, alt-forward and alt-reverse bases">
##INFO=<ID=MQ,Number=1,Type=Integer,Description="Average mapping quality">
##bcftools_callVersion=1.10.2+htslib-1.10.2
##bcftools_callCommand=call -vm -O v; Date=Thu Jun 11 18:41:26 2020
#CHROM	POS	ID	REF	ALT	QUAL	FILTER	INFO	FORMAT	GYGI-106_3seq_sorted.bam
SMV-GYGI-106_9566	1869	.	A	T	8.99921	.	DP=1;SGB=-0.379885;MQ0F=0;AC=2;AN=2;DP4=0,0,0,1;MQ=60	GT:PL	1/1:38,3,0
SMV-GYGI-106_9566	1949	.	TTCT	TT	23.434	.	INDEL;IDV=2;IMF=1;DP=2;SGB=-0.379885;MQ0F=0;AC=2;AN=2;DP4=0,0,1,0;MQ=60	GT:PL	1/1:53,3,0
SMV-GYGI-106_9566	1982	.	A	G	30.4183	.	DP=2;SGB=-0.379885;MQ0F=0;AC=2;AN=2;DP4=0,0,1,0;MQ=60	GT:PL	1/1:60,3,0
SMV-GYGI-106_9566	1994	.	A	G	8.99921	.	DP=1;SGB=-0.379885;MQ0F=0;AC=2;AN=2;DP4=0,0,0,1;MQ=60	GT:PL	1/1:38,3,0
SMV-GYGI-106_9566	1997	.	T	A	8.99921	.	DP=1;SGB=-0.379885;MQ0F=0;AC=2;AN=2;DP4=0,0,0,1;MQ=60	GT:PL	1/1:38,3,0
SMV-GYGI-106_9566	2006	.	A	G	8.99921	.	DP=1;SGB=-0.379885;MQ0F=0;AC=2;AN=2;DP4=0,0,0,1;MQ=60	GT:PL	1/1:38,3,0
SMV-GYGI-106_9566	7637	.	G	A	56	.	DP=8;VDB=0.617121;SGB=-0.511536;RPB=0.405132;MQB=1.01283;MQSB=1.01283;BQB=0.810265;MQ0F=0;ICB=1;HOB=0.5;AC=1;AN=2;DP4=1,3,3,0;MQ=60	GT:PL	0/1:89,0,104
SMV-GYGI-106_9566	7751	.	A	G	25.3901	.	DP=4;VDB=0.7;SGB=-0.453602;RPB=1;MQB=1;MQSB=1;BQB=0.5;MQ0F=0;ICB=1;HOB=0.5;AC=1;AN=2;DP4=1,1,0,2;MQ=60	GT:PL	0/1:58,0,53
SMV-GYGI-106_9566	7940	.	T	C	8.99921	.	DP=1;SGB=-0.379885;MQ0F=0;AC=2;AN=2;DP4=0,0,1,0;MQ=60	GT:PL	1/1:38,3,0
SMV-GYGI-106_9566	8081	.	A	T	23.434	.	DP=2;VDB=0.72;SGB=-0.453602;MQSB=1;MQ0F=0;AC=2;AN=2;DP4=0,0,1,1;MQ=58	GT:PL	1/1:53,6,0
SMV-GYGI-106_9566	8087	.	C	T	19.4636	.	DP=2;VDB=0.7;SGB=-0.453602;MQSB=1;MQ0F=0;AC=2;AN=2;DP4=0,0,1,1;MQ=58	GT:PL	1/1:49,6,0
SMV-GYGI-106_9566	8831	.	A	G	18.4359	.	DP=4;SGB=-0.379885;RPB=1;MQB=1;MQSB=1;BQB=1;MQ0F=0;ICB=1;HOB=0.5;AC=1;AN=2;DP4=0,2,1,0;MQ=60	GT:PL	0/1:51,0,57
SMV-GYGI-106_9566	8843	.	C	T	21.3896	.	DP=3;SGB=-0.379885;RPB=1;MQB=1;MQSB=1;BQB=1;MQ0F=0;ICB=1;HOB=0.5;AC=1;AN=2;DP4=0,1,1,0;MQ=60	GT:PL	0/1:54,0,10
SMV-GYGI-106_9566	8861	.	T	A	18.4613	.	DP=4;SGB=-0.379885;RPB=1;MQB=1;MQSB=1;BQB=1;MQ0F=0;ICB=1;HOB=0.5;AC=1;AN=2;DP4=1,1,1,0;MQ=60	GT:PL	0/1:51,0,47
SMV-GYGI-106_9566	9100	.	G	T	4.19714	.	DP=8;SGB=-0.379885;RPB=1;MQB=1;MQSB=1.01283;BQB=1;MQ0F=0;ICB=1;HOB=0.5;AC=1;AN=2;DP4=3,3,1,0;MQ=60	GT:PL	0/1:36,0,128
SYCMV-GYGI-106_4077	None	None	None	None	None	None	None	None	None
SYMMV-GYGI-106_4008	None	None	None	None	None	None	None	None	None
