# Supplementary material for: Soybean Viromes in the Republic of Korea Revealed by RT-PCR and Next-Generation Sequencing
Source: Microorganisms. 2020 Nov 12;8(11):1777. doi: 10.3390/microorganisms8111777 (PMC7698195; doi:10.3390/microorganisms8111777)
Supplement: Supplementary file 1 [file microorganisms-08-01777-s001.zip › Table S8.xlsx]

## Sheet: Table S8
Table S8. Primer information for RT-PCR.
To confirm the RNA-seq results, we newly designed primer pairs for RT-PCR to diagnose eight major viruses infecting soybean plants.
Primers were designed based on viral CP sequences.
Actin gene from Glycine max L. was used as a positive control for RT-PCR.
Virus and gene name	Primer name	5'-sequence-3'	Size	Position for primer binding	Accession No.
Glycine max (Actin)	Gly-ACT11-F	ATCTTGACTGAGCGTGGTTATTCC	126		BMC Mol Biol. (2009) Hu R et al.
	Gly-ACT11-R	GCTGGTCCTGGCTGTCTCC
Soybean mosaic virus (CP)	SMV-8535F1	TCAGGCAAGGAGAAGGAAGGAGA	795	8535-8557 / 9329-9313	NC_002634.1
	SMV-9329R1	CTGCGGTGGGCCCATGC
Peanut stunt virus RNA3 (CP)	PSV-RNA3-1249F1	ATGGCACCTAAAGGTACTGGTAACG	678	1249-1273 / 1926-1899	NC_002040.1
	PSV-RNA3-1926R1	TTAAAGTCTTCGGACTAGTACCTGAACC
Soybean yellow mottle mosaic virus (CP)	SYMMV-2664F1	ATGAATGGAAAAATGCTCACCATTG	648	2664-2688 / 3311-3289	NC_011643.1
	SYMMV-3311R1	TGAAGCTTGCTGTCCATATGCTG
Tomato spotted wilt virus RNA S (NC)	TSWV-S-1987F1	TCAAGCAAGTTCTGCGAGTTTTGC	777	1987-2010 / 2763-2734	NC_002051.1
	TSWV-S-2734R1	ATGTCTAAGGTTAAGCTCACTAAGGAAAGC
Soybean yellow common mosaic virus (CP)	SYCMV-3227F1	ATGGCGAAGAGGCTAACCAAACA	804	3227-3249 / 4030-4009	NC_016033.1
	SYCMV-4030R1	TCAGTTGTTCAAGGCTGAGGCG
Peanut mottle virus (CP)	PeMoV-8586F1	TCAGGTGAAAATAAGAGTAAAGTTGAGGT	837	8586-8614 / 9422-9394	NC_002600.1
	PeMoV-9394R1	CTACATTTGACGCATACCTAACAGACTAT
Bean common mosaic virus (CP)	BCMV-8876F1	TCAGGAACTGGACAGCCACAGC	864	8876-8897 / 9739-9721	NC_003397.1
	BCMV-9739R1	TTACTGCGGGGAGCCCATG
Bean common mosaic necrosis virus (CP)	BCMNV-8672F1	GCTGGCTCAAAAGGAAAAGTAGTGC	696	8672-8696 / 9367-9345	NC_004047.1
	BCMNV-9367R1	CTGCCCAGAAGTCATACCAAGCA
